# Supplementary material for: In depth profiling of dihydrolipoamide dehydrogenase deficiency in primary patients fibroblasts reveals metabolic reprogramming secondary to mitochondrial dysfunction
Source: Mol Genet Metab Rep. 2024 Dec 16;42:101172. doi: 10.1016/j.ymgmr.2024.101172 (PMC11719413; doi:10.1016/j.ymgmr.2024.101172)
Supplement: Supplementary material 7 — Supplementary Table 1 [file mmc7.xlsx]

## Sheet: supplementary_table_1
	ENSEMBL	baseMean	log2FoldChange	lfcSE	stat	pvalue	padj	ENTREZID	SYMBOL	GENENAME
8467	ENSG00000164932	4237.78	3.75091	0.408542	9.18119	4.26e-20	2.22e-16	115908	CTHRC1	collagen triple helix repeat containing 1
2668	ENSG00000107731	899.954	3.35963	0.400195	8.39499	4.66e-17	1.82e-13	219699	UNC5B	unc-5 netrin receptor B
1233	ENSG00000082397	1087.87	5.36358	0.643267	8.33804	7.55e-17	2.36e-13	23136	EPB41L3	erythrocyte membrane protein band 4.1 like 3
6847	ENSG00000148677	800.268	5.16249	0.637164	8.1023	5.39e-16	1.2e-12	27063	ANKRD1	ankyrin repeat domain 1
5694	ENSG00000137809	12069.6	2.14118	0.285374	7.50308	6.23e-14	1.22e-10	22801	ITGA11	integrin subunit alpha 11
4577	ENSG00000128165	799.001	4.21174	0.569831	7.3912	1.46e-13	2.53e-10	79924	ADM2	adrenomedullin 2
11600	ENSG00000196562	884.204	4.35329	0.646512	6.73351	1.66e-11	2.59e-08	55959	SULF2	sulfatase 2
6570	ENSG00000145423	850.84	4.14423	0.62744	6.60498	3.98e-11	5.65e-08	6423	SFRP2	secreted frizzled related protein 2
16288	ENSG00000274276	862.28	4.24542	0.650279	6.52861	6.64e-11	8.65e-08	102724560	LOC102724560	cystathionine beta-synthase like
10025	ENSG00000176046	3165.98	2.80135	0.461959	6.06407	1.33e-09	1.48e-06	26471	NUPR1	nuclear protein 1, transcriptional regulator
7776	ENSG00000160200	833.671	4.00604	0.692149	5.78782	7.13e-09	6.97e-06	875	CBS	cystathionine beta-synthase
7777	ENSG00000160200	833.671	4.00604	0.692149	5.78782	7.13e-09	6.97e-06	102724560	LOC102724560	cystathionine beta-synthase like
6585	ENSG00000145681	1006.53	13.5663	2.39932	5.65425	1.57e-08	1.44e-05	1404	HAPLN1	hyaluronan and proteoglycan link protein 1
13130	ENSG00000224892	139.481	4.91867	0.882475	5.57372	2.49e-08	2.17e-05	220433	RPS4XP16	ribosomal protein S4X pseudogene 16
5357	ENSG00000135480	1597.8	6.38651	1.15786	5.5158	3.47e-08	2.76e-05	3855	KRT7	keratin 7
3161	ENSG00000112562	275.134	11.7153	2.13139	5.49656	3.87e-08	2.88e-05	64094	SMOC2	SPARC related modular calcium binding 2
8342	ENSG00000164176	1163.33	5.34645	0.981802	5.44554	5.16e-08	3.67e-05	10085	EDIL3	EGF like repeats and discoidin domains 3
1562	ENSG00000092621	3834.4	2.80887	0.51987	5.40302	6.55e-08	4.45e-05	26227	PHGDH	phosphoglycerate dehydrogenase
888	ENSG00000070669	4297.43	5.57039	1.03555	5.37915	7.48e-08	4.88e-05	440	ASNS	asparagine synthetase (glutamine-hydrolyzing)
10041	ENSG00000176170	1761.27	1.76737	0.333835	5.29416	1.2e-07	7.48e-05	8877	SPHK1	sphingosine kinase 1
17017	ENSG00000289027	767.818	5.82102	1.10329	5.27607	1.32e-07	7.65e-05	NA	NA	NA
9561	ENSG00000172137	348.021	4.22804	0.804278	5.25694	1.46e-07	8.18e-05	794	CALB2	calbindin 2
8566	ENSG00000165617	637.293	3.6957	0.709326	5.21016	1.89e-07	9.83e-05	51339	DACT1	dishevelled binding antagonist of beta catenin 1
15050	ENSG00000254870	105.676	9.33872	1.80261	5.18066	2.21e-07	0.00010802	100532737	ATP6V1G2-DDX39B	ATP6V1G2-DDX39B readthrough (NMD candidate)
1951	ENSG00000101255	1498	4.29105	0.840811	5.10347	3.33e-07	0.000157991	57761	TRIB3	tribbles pseudokinase 3
3776	ENSG00000118971	210.684	11.7401	2.31647	5.06812	4.02e-07	0.000184744	894	CCND2	cyclin D2
15161	ENSG00000256618	146.844	10.9966	2.19391	5.01232	5.38e-07	0.000240217	NA	NA	NA
8629	ENSG00000166016	460.758	2.14885	0.441576	4.86631	1.14e-06	0.000493771	25841	ABTB2	ankyrin repeat and BTB domain containing 2
8899	ENSG00000167642	196.606	5.529	1.1411	4.84533	1.26e-06	0.000534096	10653	SPINT2	serine peptidase inhibitor, Kunitz type 2
1889	ENSG00000100889	2460.11	3.53484	0.739567	4.7796	1.76e-06	0.000701073	5106	PCK2	phosphoenolpyruvate carboxykinase 2, mitochondrial
7458	ENSG00000156466	211.924	10.9029	2.33818	4.66301	3.12e-06	0.00118826	392255	GDF6	growth differentiation factor 6
1148	ENSG00000079257	169.862	9.99661	2.15211	4.64504	3.4e-06	0.00123624	56925	LXN	latexin
9990	ENSG00000175701	180.491	10.069	2.16705	4.64639	3.38e-06	0.00123624	205251	MTLN	mitoregulin
992	ENSG00000074181	748.685	2.66054	0.575707	4.62135	3.81e-06	0.00135464	4854	NOTCH3	notch receptor 3
14947	ENSG00000253537	148.403	3.32065	0.72155	4.60211	4.18e-06	0.00139118	56108	PCDHGA7	protocadherin gamma subfamily A, 7
7571	ENSG00000157766	941.27	7.2876	1.58589	4.59527	4.32e-06	0.00140769	176	ACAN	aggrecan
8836	ENSG00000167244	112.985	10.2178	2.22654	4.58909	4.45e-06	0.00142038	3481	IGF2	insulin like growth factor 2
6639	ENSG00000146197	246.409	4.83067	1.05766	4.56732	4.94e-06	0.00154465	222663	SCUBE3	signal peptide, CUB domain and EGF like domain containing 3
16567	ENSG00000279364	132.326	10.069	2.2087	4.55877	5.15e-06	0.00156605	NA	NA	NA
2450	ENSG00000105664	2497.49	5.6138	1.23332	4.55176	5.32e-06	0.00156924	1311	COMP	cartilage oligomeric matrix protein
4828	ENSG00000130766	1833.3	2.14665	0.47508	4.51851	6.23e-06	0.00165196	83667	SESN2	sestrin 2
7548	ENSG00000157514	798.857	3.40587	0.7508	4.53632	5.72e-06	0.00165196	1831	TSC22D3	TSC22 domain family member 3
7699	ENSG00000159217	278.954	5.42867	1.20204	4.51621	6.3e-06	0.00165196	10642	IGF2BP1	insulin like growth factor 2 mRNA binding protein 1
8898	ENSG00000167641	147.835	10.6328	2.34899	4.52657	5.99e-06	0.00165196	94274	PPP1R14A	protein phosphatase 1 regulatory inhibitor subunit 14A
9332	ENSG00000170485	650.676	3.56095	0.786584	4.52711	5.98e-06	0.00165196	4862	NPAS2	neuronal PAS domain protein 2
10741	ENSG00000183010	2027.66	1.40505	0.310961	4.5184	6.23e-06	0.00165196	5831	PYCR1	pyrroline-5-carboxylate reductase 1
14680	ENSG00000247516	97.4654	5.96072	1.33495	4.46513	8e-06	0.00201778	100505738	MIR4458HG	MIR4458 host gene
16972	ENSG00000288710	267.261	5.08459	1.15659	4.39618	1.1e-05	0.00272818	NA	NA	NA
1676	ENSG00000099875	1261.49	1.57936	0.360687	4.37875	1.19e-05	0.00287091	2872	MKNK2	MAPK interacting serine/threonine kinase 2
7254	ENSG00000153885	658.419	6.04407	1.38178	4.37413	1.22e-05	0.00288795	79047	KCTD15	potassium channel tetramerization domain containing 15
11293	ENSG00000187634	122.596	4.03821	0.924003	4.37034	1.24e-05	0.00289471	148398	SAMD11	sterile alpha motif domain containing 11
12401	ENSG00000206190	1433.99	1.59286	0.367295	4.33672	1.45e-05	0.00332508	57194	ATP10A	ATPase phospholipid transporting 10A (putative)
8965	ENSG00000168003	4305.51	1.81453	0.418863	4.33203	1.48e-05	0.00334751	6520	SLC3A2	solute carrier family 3 member 2
6760	ENSG00000147642	410.898	3.05106	0.705516	4.32458	1.53e-05	0.00341322	55638	SYBU	syntabulin
7734	ENSG00000159733	207.695	2.6973	0.62554	4.31195	1.62e-05	0.00351373	57732	ZFYVE28	zinc finger FYVE-type containing 28
10712	ENSG00000182809	466.905	1.82595	0.42896	4.2567	2.07e-05	0.00444323	1397	CRIP2	cysteine rich protein 2
12021	ENSG00000198759	73.6896	6.66497	1.60907	4.14213	3.44e-05	0.00680974	25975	EGFL6	EGF like domain multiple 6
15988	ENSG00000270181	706.439	23.7542	5.77252	4.11505	3.87e-05	0.00756475	100533467	BIVM-ERCC5	BIVM-ERCC5 readthrough
10862	ENSG00000183889	1001.02	1.56554	0.38398	4.07715	4.56e-05	0.00858775	NA	NA	NA
738	ENSG00000065717	56.8892	9.40337	2.31132	4.0684	4.73e-05	0.00881047	7089	TLE2	TLE family member 2, transcriptional corepressor
7592	ENSG00000158008	47.466	9.28686	2.30201	4.03424	5.48e-05	0.00986154	2134	EXTL1	exostosin like glycosyltransferase 1
10848	ENSG00000183793	542.216	1.68772	0.418391	4.03382	5.49e-05	0.00986154	100288332	NPIPA5	nuclear pore complex interacting protein family member A5
7456	ENSG00000156453	73.6352	9.47613	2.35272	4.02774	5.63e-05	0.0100052	5097	PCDH1	protocadherin 1
1675	ENSG00000099864	556.408	5.77869	1.44274	4.00536	6.19e-05	0.0108778	5064	PALM	paralemmin
12195	ENSG00000204291	1666.98	3.88241	0.971907	3.99464	6.48e-05	0.0112554	1306	COL15A1	collagen type XV alpha 1 chain
9778	ENSG00000173812	14188.8	1.18428	0.296859	3.98937	6.62e-05	0.0112579	10209	EIF1	eukaryotic translation initiation factor 1
5303	ENSG00000135069	6514.7	3.47667	0.876169	3.96804	7.25e-05	0.0119258	29968	PSAT1	phosphoserine aminotransferase 1
16933	ENSG00000287853	83.9746	4.05336	1.02324	3.96131	7.45e-05	0.0121393	NA	NA	NA
6446	ENSG00000144218	263.683	11.2283	2.85121	3.93809	8.21e-05	0.012567	3899	AFF3	ALF transcription elongation factor 3
2897	ENSG00000110025	253.878	2.25475	0.574313	3.926	8.64e-05	0.0127385	29907	SNX15	sorting nexin 15
2246	ENSG00000104081	126.794	3.02756	0.771854	3.92245	8.77e-05	0.0128071	90427	BMF	Bcl2 modifying factor
8718	ENSG00000166482	9699.01	3.5627	0.910042	3.91487	9.05e-05	0.0130938	4239	MFAP4	microfibril associated protein 4
10738	ENSG00000182985	153.426	4.11769	1.07026	3.84739	0.000119383	0.0160899	23705	CADM1	cell adhesion molecule 1
11592	ENSG00000196517	619.088	2.16864	0.563442	3.84891	0.000118644	0.0160899	6536	SLC6A9	solute carrier family 6 member 9
12829	ENSG00000215472	1044.62	26.0438	6.7664	3.84898	0.000118609	0.0160899	100526842	RPL17-C18orf32	RPL17-C18orf32 readthrough
7294	ENSG00000154277	4789.1	2.2304	0.582578	3.8285	0.000128929	0.017228	7345	UCHL1	ubiquitin C-terminal hydrolase L1
7490	ENSG00000156804	882.378	1.86042	0.487499	3.81626	0.000135492	0.0178007	114907	FBXO32	F-box protein 32
2522	ENSG00000106070	1119.31	1.62922	0.427529	3.81078	0.000138531	0.0180443	2887	GRB10	growth factor receptor bound protein 10
10881	ENSG00000184139	83.1278	9.62219	2.52632	3.80878	0.000139654	0.0180443	100271209	RPL7AP28	ribosomal protein L7a pseudogene 28
8031	ENSG00000162706	71.5661	10.0689	2.65926	3.78637	0.000152866	0.0195471	57863	CADM3	cell adhesion molecule 3
10642	ENSG00000182199	4137.5	1.77356	0.468593	3.78487	0.000153786	0.0195471	6472	SHMT2	serine hydroxymethyltransferase 2
5986	ENSG00000140044	1430.98	1.65595	0.439386	3.76878	0.00016405	0.0206835	122953	JDP2	Jun dimerization protein 2
6068	ENSG00000140931	1264.98	1.2785	0.339674	3.76392	0.000167272	0.0207924	123920	CMTM3	CKLF like MARVEL transmembrane domain containing 3
5989	ENSG00000140105	7059.78	1.73071	0.465383	3.7189	0.000200093	0.0246319	7453	WARS1	tryptophanyl-tRNA synthetase 1
12158	ENSG00000204103	159.654	2.52777	0.680307	3.71564	0.000202694	0.0247033	9935	MAFB	MAF bZIP transcription factor B
14446	ENSG00000242288	82.7407	8.13037	2.18965	3.7131	0.000204736	0.0247033	113939925	BMS1P4-AGAP5	BMS1P4-AGAP5 readthrough
16115	ENSG00000272410	38.7626	5.19019	1.39812	3.71226	0.000205413	0.0247033	NA	NA	NA
236	ENSG00000012817	551.954	25.0849	6.76647	3.70723	0.000209536	0.0250068	8284	KDM5D	lysine demethylase 5D
8698	ENSG00000166396	363.931	2.22781	0.602147	3.69978	0.000215788	0.0255578	8710	SERPINB7	serpin family B member 7
778	ENSG00000067048	655.089	24.9219	6.76648	3.68315	0.000230372	0.0264451	8653	DDX3Y	DEAD-box helicase 3 Y-linked
2104	ENSG00000102755	238.121	2.31776	0.630655	3.67517	0.000237688	0.0264451	2321	FLT1	fms related receptor tyrosine kinase 1
14192	ENSG00000237550	3775.25	1.17695	0.319484	3.6839	0.00022969	0.0264451	254948	RPL9P8	ribosomal protein L9 pseudogene 8
15639	ENSG00000262576	264.676	2.28317	0.620594	3.679	0.000234148	0.0264451	56111	PCDHGA4	protocadherin gamma subfamily A, 4
1776	ENSG00000100311	100.305	10.1892	2.78793	3.65476	0.00025742	0.0279141	5155	PDGFB	platelet derived growth factor subunit B
4585	ENSG00000128272	9845.08	1.57779	0.431836	3.65369	0.000258503	0.0279141	468	ATF4	activating transcription factor 4
13054	ENSG00000224032	391.907	2.07774	0.568204	3.65668	0.000255504	0.0279141	NA	NA	NA
10196	ENSG00000177600	7822.54	1.05573	0.289254	3.64983	0.00026241	0.0280994	6181	RPLP2	ribosomal protein lateral stalk subunit P2
7323	ENSG00000154721	137.092	3.54015	0.97767	3.62101	0.000293457	0.0307913	58494	JAM2	junctional adhesion molecule 2
1989	ENSG00000101463	50.0258	9.48788	2.62452	3.61509	0.000300243	0.0312933	79953	SYNDIG1	synapse differentiation inducing 1
6773	ENSG00000147852	1044.68	3.24265	0.900956	3.59912	0.000319297	0.0330589	7436	VLDLR	very low density lipoprotein receptor
3499	ENSG00000115902	2439.34	2.7306	0.7599	3.59336	0.000326435	0.0335756	6509	SLC1A4	solute carrier family 1 member 4
7385	ENSG00000155465	60.3591	8.86732	2.47128	3.58815	0.000333028	0.0340298	9056	SLC7A7	solute carrier family 7 member 7
3320	ENSG00000114374	388.331	24.2626	6.76657	3.58566	0.000336228	0.0341336	8287	USP9Y	ubiquitin specific peptidase 9 Y-linked
3321	ENSG00000114374	388.331	24.2626	6.76657	3.58566	0.000336228	0.0341336	64595	TTTY15	testis-specific transcript, Y-linked 15
4636	ENSG00000128709	104.301	2.72568	0.764067	3.56733	0.000360634	0.0363752	3235	HOXD9	homeobox D9
5099	ENSG00000133110	66323.1	7.8432	2.20302	3.56019	0.000370581	0.0371389	10631	POSTN	periostin
4042	ENSG00000121898	552.201	4.24194	1.19595	3.54691	0.000389783	0.0385688	119587	CPXM2	carboxypeptidase X, M14 family member 2
2528	ENSG00000106105	17207.8	1.4897	0.420918	3.53918	0.000401367	0.0385889	2617	GARS1	glycyl-tRNA synthetase 1
4797	ENSG00000130635	22052.4	1.6238	0.458132	3.54439	0.000393522	0.0385889	1289	COL5A1	collagen type V alpha 1 chain
10068	ENSG00000176435	106.751	5.89453	1.6658	3.53855	0.000402327	0.0385889	161198	CLEC14A	C-type lectin domain containing 14A
14975	ENSG00000253846	216.876	3.16164	0.892814	3.54121	0.000398298	0.0385889	56106	PCDHGA10	protocadherin gamma subfamily A, 10
9904	ENSG00000174945	83.032	8.84917	2.51838	3.51383	0.000441692	0.0417356	155185	AMZ1	archaelysin family metallopeptidase 1
11996	ENSG00000198692	246.349	23.7654	6.76667	3.51212	0.000444544	0.0417356	9086	EIF1AY	eukaryotic translation initiation factor 1A Y-linked
7896	ENSG00000161381	40.3465	8.18926	2.33565	3.50621	0.000454542	0.0422995	57125	PLXDC1	plexin domain containing 1
1389	ENSG00000087589	41.8098	8.06896	2.30329	3.50324	0.000459635	0.0425203	57091	CASS4	Cas scaffold protein family member 4
6910	ENSG00000149380	926.254	3.02929	0.865665	3.49938	0.000466339	0.0428867	283208	P4HA3	prolyl 4-hydroxylase subunit alpha 3
1075	ENSG00000076716	334.525	1.80247	0.516165	3.49203	0.000479357	0.0438261	2239	GPC4	glypican 4
3278	ENSG00000113739	16384.4	1.67425	0.480148	3.48694	0.000488579	0.0444096	8614	STC2	stanniocalcin 2
10791	ENSG00000183439	65.7036	3.88934	1.11654	3.48339	0.000495111	0.0447431	391712	TRIM61	tripartite motif containing 61
5252	ENSG00000134684	5237.81	1.49144	0.429629	3.47146	0.000517635	0.0462441	8565	YARS1	tyrosyl-tRNA synthetase 1
1181	ENSG00000080573	1992.91	4.06949	1.17808	3.45434	0.000551647	0.048452	50509	COL5A3	collagen type V alpha 3 chain
1030	ENSG00000075340	274.558	6.05226	1.75731	3.44405	0.000573065	0.0494989	119	ADD2	adducin 2
2014	ENSG00000101825	5345.39	3.34908	0.973555	3.44005	0.000581598	0.0499599	25878	MXRA5	matrix remodeling associated 5
10326	ENSG00000178878	443.097	1.59359	0.464633	3.42979	0.000604058	0.0510478	81575	APOLD1	apolipoprotein L domain containing 1
4339	ENSG00000125430	721.589	1.28249	0.374318	3.42621	0.000612074	0.0513988	9953	HS3ST3B1	heparan sulfate-glucosamine 3-sulfotransferase 3B1
3244	ENSG00000113407	5327.44	1.54934	0.453374	3.41735	0.000632342	0.0525853	6897	TARS1	threonyl-tRNA synthetase 1
2946	ENSG00000110619	3793.74	1.36075	0.401597	3.38835	0.000703148	0.0566651	833	CARS1	cysteinyl-tRNA synthetase 1
2805	ENSG00000108947	45.3444	9.39085	2.77666	3.38207	0.000719428	0.0576796	1949	EFNB3	ephrin B3
373	ENSG00000031698	7380.58	1.50519	0.445349	3.37981	0.000725365	0.0578589	6301	SARS1	seryl-tRNA synthetase 1
5753	ENSG00000138131	3415.77	3.2879	0.974203	3.37497	0.00073825	0.057999	84171	LOXL4	lysyl oxidase like 4
12163	ENSG00000204131	154.654	2.73502	0.818774	3.34038	0.000836638	0.0628888	340527	NHSL2	NHS like 2
14077	ENSG00000236111	85.9676	10.6797	3.19717	3.34036	0.000836694	0.0628888	440587	RPL6P1	ribosomal protein L6 pseudogene 1
15464	ENSG00000260342	55.452	9.25959	2.77175	3.3407	0.000835666	0.0628888	NA	NA	NA
3019	ENSG00000111341	160.57	5.14713	1.54402	3.33359	0.000857316	0.0638251	4256	MGP	matrix Gla protein
9571	ENSG00000172216	891.966	1.19037	0.356966	3.3347	0.000853908	0.0638251	1051	CEBPB	CCAAT enhancer binding protein beta
345	ENSG00000026559	179.513	3.26553	0.984906	3.31557	0.000914549	0.0668174	3755	KCNG1	potassium voltage-gated channel modifier subfamily G member 1
11641	ENSG00000196756	369.267	1.51681	0.458261	3.30993	0.000933177	0.0672991	388796	SNHG17	small nucleolar RNA host gene 17
11813	ENSG00000197728	2131.79	1.22177	0.369297	3.30837	0.000938416	0.0672991	6231	RPS26	ribosomal protein S26
6363	ENSG00000143575	1915.79	1.02022	0.31002	3.29082	0.000998955	0.0706682	10456	HAX1	HCLS1 associated protein X-1
3024	ENSG00000111371	3934.27	1.2009	0.366861	3.27343	0.00106249	0.0734999	81539	SLC38A1	solute carrier family 38 member 1
8824	ENSG00000167157	954.597	1.36712	0.417598	3.27378	0.0010612	0.0734999	51450	PRRX2	paired related homeobox 2
11318	ENSG00000187840	1841.57	2.08317	0.636848	3.27107	0.00107142	0.0737913	1978	EIF4EBP1	eukaryotic translation initiation factor 4E binding protein 1
5246	ENSG00000134594	28.7805	8.21781	2.51531	3.26712	0.00108648	0.0745001	9363	RAB33A	RAB33A, member RAS oncogene family
3827	ENSG00000119630	33.2151	8.61147	2.63735	3.2652	0.00109387	0.0746795	5228	PGF	placental growth factor
335	ENSG00000025708	107.836	2.46315	0.755592	3.2599	0.00111452	0.075246	1890	TYMP	thymidine phosphorylase
11128	ENSG00000185950	1059.19	1.17192	0.359556	3.25937	0.00111661	0.075246	8660	IRS2	insulin receptor substrate 2
4563	ENSG00000127952	539.349	1.45145	0.446268	3.25242	0.00114429	0.0767802	51657	STYXL1	serine/threonine/tyrosine interacting like 1
9570	ENSG00000172201	402.638	5.35697	1.64909	3.24843	0.00116043	0.0775304	3400	ID4	inhibitor of DNA binding 4
10083	ENSG00000176595	191.286	2.35429	0.726451	3.24081	0.00119192	0.0789595	9920	KBTBD11	kelch repeat and BTB domain containing 11
2790	ENSG00000108821	244129	1.05262	0.325526	3.23359	0.00122243	0.0803005	1277	COL1A1	collagen type I alpha 1 chain
5822	ENSG00000138639	1721.86	1.26155	0.390138	3.23361	0.00122237	0.0803005	83478	ARHGAP24	Rho GTPase activating protein 24
10470	ENSG00000180353	73.8264	9.84911	3.0557	3.22319	0.00126773	0.0818659	3059	HCLS1	hematopoietic cell-specific Lyn substrate 1
15131	ENSG00000256045	33.8448	6.35065	1.96932	3.22479	0.00126067	0.0818659	NA	NA	NA
13027	ENSG00000223749	431.172	3.64976	1.13359	3.21964	0.0012835	0.0822385	NA	NA	NA
6897	ENSG00000149257	14485.9	1.46884	0.456708	3.21614	0.00129926	0.0824177	871	SERPINH1	serpin family H member 1
1228	ENSG00000082196	301.587	3.18454	0.99356	3.20518	0.00134978	0.0850904	114899	C1QTNF3	C1q and TNF related 3
6903	ENSG00000149292	96.5841	9.55657	2.98276	3.20393	0.00135564	0.0851165	54970	TTC12	tetratricopeptide repeat domain 12
10014	ENSG00000175899	123.876	7.3003	2.28286	3.19787	0.00138446	0.0862336	2	A2M	alpha-2-macroglobulin
2986	ENSG00000111057	60.0245	7.90295	2.47421	3.19414	0.0014025	0.0864987	3875	KRT18	keratin 18
3681	ENSG00000117586	174.145	2.03939	0.638501	3.19403	0.00140302	0.0864987	7292	TNFSF4	TNF superfamily member 4
13404	ENSG00000228218	581.712	1.6822	0.526934	3.19242	0.00141085	0.0864987	NA	NA	NA
16758	ENSG00000284526	65.4196	4.79699	1.50463	3.18814	0.0014319	0.0874465	122455342	LOC122455342	testis-specific serine/proline-rich protein
10010	ENSG00000175879	367.798	1.45325	0.455995	3.18699	0.00143764	0.0874554	3234	HOXD8	homeobox D8
10595	ENSG00000181788	875.317	1.39787	0.439073	3.18368	0.00145417	0.0881183	6478	SIAH2	siah E3 ubiquitin protein ligase 2
14823	ENSG00000250320	24.5809	8.37827	2.64415	3.16861	0.0015317	0.0924576	NA	NA	NA
1527	ENSG00000091490	594.201	3.32098	1.05104	3.1597	0.0015793	0.0947442	23231	SEL1L3	SEL1L family member 3
7418	ENSG00000155962	25.3799	7.79332	2.4741	3.14996	0.00163292	0.0952695	1193	CLIC2	chloride intracellular channel 2
10319	ENSG00000178761	1656.22	1.12271	0.356345	3.15062	0.00162927	0.0952695	57184	FAM219B	family with sequence similarity 219 member B
12447	ENSG00000211448	81.5708	4.29914	1.36486	3.14988	0.00163336	0.0952695	1734	DIO2	iodothyronine deiodinase 2
6262	ENSG00000143013	1559.21	1.20052	0.381532	3.14657	0.00165199	0.0953032	8543	LMO4	LIM domain only 4
8319	ENSG00000164107	143.155	9.64337	3.06467	3.14663	0.00165167	0.0953032	9464	HAND2	heart and neural crest derivatives expressed 2
5113	ENSG00000133216	385.626	3.54545	1.12941	3.13921	0.00169402	0.0963063	2048	EPHB2	EPH receptor B2
12199	ENSG00000204308	560.226	1.36707	0.43614	3.13448	0.00172161	0.0975206	6048	RNF5	ring finger protein 5
528	ENSG00000051108	3546.74	1.42924	0.457704	3.12262	0.00179248	0.0997281	9709	HERPUD1	homocysteine inducible ER protein with ubiquitin like domain 1
16774	ENSG00000284879	438.628	1.53371	0.491064	3.12324	0.00178869	0.0997281	NA	NA	NA
15649	ENSG00000262902	1006.47	-6.57932	0.476864	-13.797	2.66e-43	4.15e-39	107075172	MTCO1P40	MT-CO1 pseudogene 40
13630	ENSG00000230916	438.396	-8.6976	0.835235	-10.4134	2.15e-25	1.68e-21	107075285	MTCO1P53	MT-CO1 pseudogene 53
15306	ENSG00000258790	849.027	-6.26028	0.754253	-8.29997	1.04e-16	2.71e-13	9692	PRORP	protein only RNase P catalytic subunit
15599	ENSG00000261771	180.704	-5.35668	0.849922	-6.30255	2.93e-10	3.52e-07	100533483	DNAAF4-CCPG1	DNAAF4-CCPG1 readthrough (NMD candidate)
11088	ENSG00000185697	1334.51	-2.25382	0.38055	-5.92255	3.17e-09	3.3e-06	4603	MYBL1	MYB proto-oncogene like 1
3786	ENSG00000119139	153.713	-6.39708	1.1604	-5.51282	3.53e-08	2.76e-05	9414	TJP2	tight junction protein 2
14944	ENSG00000253485	120.944	-4.09455	0.776076	-5.27596	1.32e-07	7.65e-05	56110	PCDHGA5	protocadherin gamma subfamily A, 5
190	ENSG00000010404	2666.25	-1.56314	0.299006	-5.22778	1.72e-07	9.25e-05	3423	IDS	iduronate 2-sulfatase
5824	ENSG00000138641	879.981	-2.7817	0.53569	-5.19274	2.07e-07	0.000104508	8916	HERC3	HECT and RLD domain containing E3 ubiquitin protein ligase 3
9696	ENSG00000173166	329.856	-3.08419	0.639062	-4.82612	1.39e-06	0.000572786	65059	RAPH1	Ras association (RalGDS/AF-6) and pleckstrin homology domains 1
243	ENSG00000013293	470.584	-5.69526	1.19263	-4.77538	1.79e-06	0.000701073	57709	SLC7A14	solute carrier family 7 member 14
3150	ENSG00000112378	2164.04	-1.79581	0.389669	-4.60856	4.05e-06	0.00137803	64065	PERP	p53 apoptosis effector related to PMP22
9076	ENSG00000168765	257.586	-2.38878	0.517855	-4.61284	3.97e-06	0.00137803	2948	GSTM4	glutathione S-transferase mu 4
5223	ENSG00000134352	5188.27	-1.6447	0.360982	-4.5562	5.21e-06	0.00156605	3572	IL6ST	interleukin 6 cytokine family signal transducer
16059	ENSG00000271793	154.382	-5.21727	1.15561	-4.51473	6.34e-06	0.00165196	NA	NA	NA
13527	ENSG00000229807	4163.85	-25.9548	5.77699	-4.49278	7.03e-06	0.0018017	7503	XIST	X inactive specific transcript
6842	ENSG00000148634	6373.83	-2.56104	0.582952	-4.39322	1.12e-05	0.00272818	26091	HERC4	HECT and RLD domain containing E3 ubiquitin protein ligase 4
15643	ENSG00000262664	86.2221	-9.90207	2.29625	-4.31228	1.62e-05	0.00351373	124641	OVCA2	OVCA2 serine hydrolase domain containing
5778	ENSG00000138347	670.298	-4.22968	0.998681	-4.23526	2.28e-05	0.00482294	84665	MYPN	myopalladin
10511	ENSG00000180818	889.475	-23.6745	5.60074	-4.22704	2.37e-05	0.00493596	3226	HOXC10	homeobox C10
7561	ENSG00000157617	1038.04	-1.93577	0.464598	-4.16654	3.09e-05	0.00636173	25966	C2CD2	C2 calcium dependent domain containing 2
3097	ENSG00000111913	396.145	-2.31954	0.55939	-4.14655	3.38e-05	0.0067652	9750	RIPOR2	RHO family interacting cell polarization regulator 2
3153	ENSG00000112414	296.787	-2.61867	0.631238	-4.14847	3.35e-05	0.0067652	57211	ADGRG6	adhesion G protein-coupled receptor G6
15112	ENSG00000255730	198.677	-3.74968	0.913322	-4.10554	4.03e-05	0.00778547	NA	NA	NA
442	ENSG00000041353	115.855	-6.16669	1.50715	-4.09162	4.28e-05	0.0081673	5874	RAB27B	RAB27B, member RAS oncogene family
9226	ENSG00000169760	147.778	-4.74641	1.16754	-4.06533	4.8e-05	0.00882222	22871	NLGN1	neuroligin 1
16870	ENSG00000286219	211.903	-2.38645	0.597925	-3.99122	6.57e-05	0.0112579	100996717	NOTCH2NLC	notch 2 N-terminal like C
590	ENSG00000057019	10534.4	-1.20026	0.301265	-3.98406	6.77e-05	0.0113888	131566	DCBLD2	discoidin, CUB and LCCL domain containing 2
11933	ENSG00000198363	13810.2	-1.36639	0.344194	-3.96982	7.19e-05	0.0119258	444	ASPH	aspartate beta-hydroxylase
1317	ENSG00000085719	1823.86	-1.6991	0.431406	-3.93853	8.2e-05	0.012567	8895	CPNE3	copine 3
3506	ENSG00000115963	13930.6	-1.88602	0.477604	-3.94892	7.85e-05	0.012567	390	RND3	Rho family GTPase 3
3536	ENSG00000116191	2893.76	-1.94546	0.494253	-3.93616	8.28e-05	0.012567	55103	RALGPS2	Ral GEF with PH domain and SH3 binding motif 2
5709	ENSG00000137845	3877.07	-1.31156	0.332731	-3.94179	8.09e-05	0.012567	102	ADAM10	ADAM metallopeptidase domain 10
7816	ENSG00000160408	610.288	-4.02651	1.02188	-3.94032	8.14e-05	0.012567	30815	ST6GALNAC6	ST6 N-acetylgalactosaminide alpha-2,6-sialyltransferase 6
16867	ENSG00000286190	340.445	-2.96401	0.750844	-3.94758	7.89e-05	0.012567	728392	LOC728392	uncharacterized LOC728392
16796	ENSG00000285238	534.118	-22.9704	5.84365	-3.93083	8.47e-05	0.0127257	NA	NA	NA
183	ENSG00000010278	1887.43	-2.36935	0.603356	-3.92694	8.6e-05	0.0127385	928	CD9	CD9 molecule
10566	ENSG00000181381	790.456	-2.3744	0.60864	-3.90116	9.57e-05	0.0137313	91351	DDX60L	DExD/H-box 60 like
4972	ENSG00000132170	229.824	-2.95524	0.761014	-3.88329	0.000103053	0.0146466	5468	PPARG	peroxisome proliferator activated receptor gamma
15703	ENSG00000264343	207.301	-2.38168	0.613948	-3.87929	0.000104763	0.0147555	388677	NOTCH2NLA	notch 2 N-terminal like A
5797	ENSG00000138434	3105.55	-1.21167	0.312593	-3.8762	0.000106102	0.0148107	6744	ITPRID2	ITPR interacting domain containing 2
6263	ENSG00000143028	379.692	-2.14985	0.555897	-3.86736	0.00011002	0.0152217	284612	SYPL2	synaptophysin like 2
6600	ENSG00000145780	761.556	-1.39033	0.363697	-3.82276	0.000131966	0.0174844	56929	FEM1C	fem-1 homolog C
2603	ENSG00000106772	1201.15	-3.34403	0.88855	-3.76347	0.000167573	0.0207924	158471	PRUNE2	prune homolog 2 with BCH domain
390	ENSG00000034053	48.4614	-8.99804	2.44724	-3.67681	0.000236169	0.0264451	321	APBA2	amyloid beta precursor protein binding family A member 2
5316	ENSG00000135218	139.696	-5.0627	1.37287	-3.68767	0.000226313	0.0264451	948	CD36	CD36 molecule
5833	ENSG00000138675	2053.08	-1.5837	0.43102	-3.6743	0.000238503	0.0264451	2250	FGF5	fibroblast growth factor 5
6557	ENSG00000145349	3404.8	-1.4795	0.402256	-3.678	0.000235068	0.0264451	817	CAMK2D	calcium/calmodulin dependent protein kinase II delta
14606	ENSG00000244687	1474.48	-4.98624	1.35489	-3.68017	0.000233079	0.0264451	7335	UBE2V1	ubiquitin conjugating enzyme E2 V1
4034	ENSG00000121769	318.262	-2.65806	0.727578	-3.6533	0.000258894	0.0279141	2170	FABP3	fatty acid binding protein 3
11802	ENSG00000197632	4703.97	-1.24678	0.343279	-3.63196	0.000281274	0.0299145	5055	SERPINB2	serpin family B member 2
10592	ENSG00000181751	1387.78	-2.17386	0.600126	-3.62233	0.000291956	0.0307913	90355	MACIR	macrophage immunometabolism regulator
15001	ENSG00000254221	55.1326	-5.46405	1.53944	-3.54937	0.00038615	0.0384526	56104	PCDHGB1	protocadherin gamma subfamily B, 1
6529	ENSG00000144959	1529.87	-1.85009	0.52282	-3.53867	0.000402151	0.0385889	57552	NCEH1	neutral cholesterol ester hydrolase 1
15	ENSG00000001630	511.029	-2.39923	0.678566	-3.53573	0.000406644	0.0387651	1595	CYP51A1	cytochrome P450 family 51 subfamily A member 1
2568	ENSG00000106483	139.001	-19.6502	5.59618	-3.51136	0.000445813	0.0417356	6424	SFRP4	secreted frizzled related protein 4
757	ENSG00000066279	1380.93	-1.65554	0.476108	-3.47724	0.000506603	0.0455186	259266	ASPM	assembly factor for spindle microtubules
16977	ENSG00000288781	69.8396	-9.17267	2.6493	-3.4623	0.000535584	0.0475757	105377378	LOC105377378	uncharacterized LOC105377378
2575	ENSG00000106546	1340.49	-1.57985	0.457157	-3.45581	0.000548643	0.048452	196	AHR	aryl hydrocarbon receptor
10084	ENSG00000176597	45.3363	-5.12605	1.48627	-3.44894	0.000562788	0.0491543	84002	B3GNT5	UDP-GlcNAc:betaGal beta-1,3-N-acetylglucosaminyltransferase 5
5969	ENSG00000139874	1604.12	-2.35207	0.682906	-3.44421	0.000572727	0.0494989	6751	SSTR1	somatostatin receptor 1
2856	ENSG00000109586	305.509	-1.91661	0.558222	-3.43342	0.000596015	0.0509029	51809	GALNT7	polypeptide N-acetylgalactosaminyltransferase 7
10674	ENSG00000182481	3517.42	-1.01241	0.294988	-3.43203	0.000599087	0.0509029	3838	KPNA2	karyopherin subunit alpha 2
3513	ENSG00000116005	4742.35	-1.65138	0.482153	-3.42501	0.000614787	0.0513988	51449	PCYOX1	prenylcysteine oxidase 1
9462	ENSG00000171451	3702.45	-1.91975	0.563529	-3.40666	0.000657624	0.0543176	92126	DSEL	dermatan sulfate epimerase like
15331	ENSG00000259091	119.199	-3.09162	0.907798	-3.40563	0.000660122	0.0543176	400208	LINC00517	long intergenic non-protein coding RNA 517
7180	ENSG00000152784	248.354	-2.79927	0.822435	-3.40364	0.000664952	0.0544286	56978	PRDM8	PR/SET domain 8
2920	ENSG00000110203	241.162	-4.73802	1.39622	-3.39345	0.000690179	0.0559081	2352	FOLR3	folate receptor gamma
14658	ENSG00000246763	305.038	-1.63254	0.481009	-3.394	0.000688795	0.0559081	503569	RGMB-AS1	RGMB antisense RNA 1
4584	ENSG00000128266	25.8238	-8.90965	2.63884	-3.37636	0.000734526	0.0579979	2781	GNAZ	G protein subunit alpha z
9247	ENSG00000169946	160.427	-10.2704	3.04097	-3.37736	0.000731853	0.0579979	23414	ZFPM2	zinc finger protein, FOG family member 2
852	ENSG00000069431	683.723	-4.151	1.23138	-3.37102	0.000748913	0.0585425	10060	ABCC9	ATP binding cassette subfamily C member 9
12324	ENSG00000205221	321.358	-12.5946	3.74037	-3.3672	0.000759345	0.0587703	5212	VIT	vitrin
14501	ENSG00000243244	365.476	-1.88027	0.558404	-3.36723	0.000759272	0.0587703	11037	STON1	stonin 1
9400	ENSG00000170961	6129.21	-1.0379	0.309498	-3.3535	0.000797952	0.0614541	3037	HAS2	hyaluronan synthase 2
6511	ENSG00000144785	27.6463	-9.42725	2.81848	-3.3448	0.000823424	0.0627971	NA	NA	NA
7285	ENSG00000154188	405.317	-2.95882	0.884417	-3.3455	0.000821339	0.0627971	284	ANGPT1	angiopoietin 1
5041	ENSG00000132640	796.025	-1.83342	0.550533	-3.33026	0.00086766	0.0642891	22903	BTBD3	BTB domain containing 3
2255	ENSG00000104177	187.684	-2.10201	0.631893	-3.32653	0.000879332	0.0648466	50804	MYEF2	myelin expression factor 2
5330	ENSG00000135324	106.829	-9.66165	2.9145	-3.31503	0.000916326	0.0668174	112609	MRAP2	melanocortin 2 receptor accessory protein 2
6130	ENSG00000141449	291.946	-6.11531	1.84515	-3.31425	0.000918878	0.0668174	80000	GREB1L	GREB1 like retinoic acid receptor coactivator
6322	ENSG00000143387	45823.7	-2.36766	0.715578	-3.30874	0.000937174	0.0672991	1513	CTSK	cathepsin K
8680	ENSG00000166278	101.546	-19.3315	5.85679	-3.3007	0.000964448	0.0688501	717	C2	complement C2
3235	ENSG00000113356	61.3861	-3.37671	1.02564	-3.29229	0.000993765	0.0706205	10622	POLR3G	RNA polymerase III subunit G
12609	ENSG00000213694	310.712	-2.07425	0.630655	-3.28904	0.00100531	0.0707974	1903	S1PR3	sphingosine-1-phosphate receptor 3
15993	ENSG00000270299	300.424	-22.2011	6.76652	-3.28102	0.00103431	0.0725131	NA	NA	NA
5782	ENSG00000138376	298.981	-1.63592	0.499289	-3.2765	0.00105104	0.0733569	580	BARD1	BRCA1 associated RING domain 1
9367	ENSG00000170775	181.505	-22.065	6.76658	-3.26089	0.00111064	0.075246	2861	GPR37	G protein-coupled receptor 37
9488	ENSG00000171617	1309.19	-2.54671	0.784303	-3.2471	0.00116588	0.0775631	8507	ENC1	ectodermal-neural cortex 1
901	ENSG00000070961	3194.54	-1.56855	0.485291	-3.23219	0.00122844	0.0803575	490	ATP2B1	ATPase plasma membrane Ca2+ transporting 1
6704	ENSG00000147027	5503.26	-2.64421	0.820223	-3.22377	0.00126516	0.0818659	83604	TMEM47	transmembrane protein 47
10998	ENSG00000185070	2167.66	-1.10727	0.343646	-3.22212	0.00127245	0.0818659	23768	FLRT2	fibronectin leucine rich transmembrane protein 2
5841	ENSG00000138735	327.6	-3.65365	1.13524	-3.2184	0.00128909	0.0822596	8654	PDE5A	phosphodiesterase 5A
8304	ENSG00000164070	131.703	-2.17161	0.675353	-3.21551	0.00130211	0.0824177	22824	HSPA4L	heat shock protein family A (Hsp70) member 4 like
3999	ENSG00000121236	165.633	-2.46765	0.771217	-3.19968	0.00137578	0.0860359	117854	TRIM6	tripartite motif containing 6
14328	ENSG00000240386	245.184	-21.6028	6.76666	-3.19254	0.00141028	0.0864987	353137	LCE1F	late cornified envelope 1F
843	ENSG00000069011	27.6865	-9.0122	2.85464	-3.15704	0.00159382	0.0947442	5307	PITX1	paired like homeodomain 1
8175	ENSG00000163536	40.3823	-7.54926	2.39111	-3.15722	0.00159278	0.0947442	5274	SERPINI1	serpin family I member 1
15650	ENSG00000262903	25.1644	-7.66174	2.42636	-3.15771	0.00159013	0.0947442	NA	NA	NA
490	ENSG00000048392	745.298	-1.32152	0.419063	-3.15352	0.00161316	0.0952695	50484	RRM2B	ribonucleotide reductase regulatory TP53 inducible subunit M2B
3935	ENSG00000120549	923.753	-1.83291	0.582091	-3.14884	0.00163922	0.0952695	56243	KIAA1217	KIAA1217
16843	ENSG00000285976	1495.81	-1.81902	0.577102	-3.15199	0.00162161	0.0952695	7803	PTP4A1	protein tyrosine phosphatase 4A1
8120	ENSG00000163207	144.099	-21.2815	6.76677	-3.14501	0.00166083	0.0954611	3713	IVL	involucrin
16850	ENSG00000286019	123.417	-2.35293	0.74872	-3.1426	0.00167455	0.0958969	100996763	NOTCH2NLB	notch 2 N-terminal like B
16262	ENSG00000273748	63.6268	-7.6252	2.42755	-3.14111	0.00168312	0.0960359	NA	NA	NA
6747	ENSG00000147475	1578.57	-1.02157	0.326308	-3.13071	0.00174386	0.0980699	11160	ERLIN2	ER lipid raft associated 2
7105	ENSG00000151914	17571.6	-1.14023	0.364167	-3.13107	0.00174168	0.0980699	667	DST	dystonin
9232	ENSG00000169851	413.707	-4.56651	1.46146	-3.12462	0.00178034	0.0997281	5099	PCDH7	protocadherin 7
