# Supplementary material for: In depth profiling of dihydrolipoamide dehydrogenase deficiency in primary patients fibroblasts reveals metabolic reprogramming secondary to mitochondrial dysfunction
Source: Mol Genet Metab Rep. 2024 Dec 16;42:101172. doi: 10.1016/j.ymgmr.2024.101172 (PMC11719413; doi:10.1016/j.ymgmr.2024.101172)
Supplement: Supplementary material 8 — Supplementary Table 2 [file mmc8.xlsx]

## Sheet: supplementary_table_2
	ENSEMBL	baseMean	log2FoldChange	lfcSE	stat	pvalue	padj	ENTREZID	SYMBOL	GENENAME
6570	ENSG00000145423	850.84	5.42436	0.45927	11.8108	3.43e-32	5.48e-28	6423	SFRP2	secreted frizzled related protein 2
16007	ENSG00000270617	302.107	7.84467	0.92492	8.48145	2.22e-17	1.78e-13	100534592	URGCP-MRPS24	URGCP-MRPS24 readthrough
3161	ENSG00000112562	275.134	11.5117	1.50718	7.6379	2.21e-14	8.81e-11	64094	SMOC2	SPARC related modular calcium binding 2
1136	ENSG00000078725	180.836	5.60852	0.7569	7.40985	1.26e-13	4.04e-10	1620	BRINP1	BMP/retinoic acid inducible neural specific 1
3681	ENSG00000117586	174.145	3.26907	0.465026	7.02986	2.07e-12	4.13e-09	7292	TNFSF4	TNF superfamily member 4
5694	ENSG00000137809	12069.6	1.38536	0.201486	6.87573	6.17e-12	1.09e-08	22801	ITGA11	integrin subunit alpha 11
15161	ENSG00000256618	146.844	10.4862	1.55168	6.75798	1.4e-11	2.23e-08	NA	NA	NA
6307	ENSG00000143341	1963.72	2.34975	0.37133	6.32792	2.48e-10	3.31e-07	83872	HMCN1	hemicentin 1
8836	ENSG00000167244	112.985	4.44168	0.704527	6.30448	2.89e-10	3.55e-07	3481	IGF2	insulin like growth factor 2
15211	ENSG00000257379	56.8296	28.5088	4.78546	5.95737	2.56e-09	2.73e-06	NA	NA	NA
2282	ENSG00000104415	485.583	2.90562	0.49036	5.92548	3.11e-09	3.11e-06	8840	CCN4	cellular communication network factor 4
5409	ENSG00000135842	3308.62	1.7552	0.309878	5.66416	1.48e-08	1.24e-05	116496	NIBAN1	niban apoptosis regulator 1
4179	ENSG00000123500	119.704	4.32561	0.768214	5.63074	1.79e-08	1.43e-05	1300	COL10A1	collagen type X alpha 1 chain
15799	ENSG00000267199	183.345	2.48047	0.443392	5.5943	2.22e-08	1.68e-05	NA	NA	NA
6760	ENSG00000147642	410.898	2.76065	0.499322	5.5288	3.22e-08	2.34e-05	55638	SYBU	syntabulin
4116	ENSG00000122870	1979.76	1.23133	0.23148	5.3194	1.04e-07	7.23e-05	80114	BICC1	BicC family RNA binding protein 1
3024	ENSG00000111371	3934.27	1.36798	0.259081	5.28012	1.29e-07	7.93e-05	81539	SLC38A1	solute carrier family 38 member 1
8629	ENSG00000166016	460.758	1.62599	0.307847	5.2818	1.28e-07	7.93e-05	25841	ABTB2	ankyrin repeat and BTB domain containing 2
14126	ENSG00000236739	623.822	2.01929	0.384747	5.24835	1.53e-07	9.07e-05	NA	NA	NA
1075	ENSG00000076716	334.525	1.89072	0.365289	5.17595	2.27e-07	0.000116761	2239	GPC4	glypican 4
14658	ENSG00000246763	305.038	1.78327	0.344412	5.17771	2.25e-07	0.000116761	503569	RGMB-AS1	RGMB antisense RNA 1
1022	ENSG00000075223	7416.09	1.56915	0.308125	5.09257	3.53e-07	0.000165848	10512	SEMA3C	semaphorin 3C
12	ENSG00000001561	127.287	2.80967	0.562405	4.99581	5.86e-07	0.00025277	22875	ENPP4	ectonucleotide pyrophosphatase/phosphodiesterase 4
7352	ENSG00000155011	377.121	3.3529	0.670521	5.00045	5.72e-07	0.00025277	27123	DKK2	dickkopf WNT signaling pathway inhibitor 2
7316	ENSG00000154608	860.333	1.96878	0.401691	4.90124	9.52e-07	0.000400057	NA	NA	NA
16933	ENSG00000287853	83.9746	3.59169	0.735345	4.88436	1.04e-06	0.00042472	NA	NA	NA
5824	ENSG00000138641	879.981	1.83194	0.376057	4.87144	1.11e-06	0.000442116	8916	HERC3	HECT and RLD domain containing E3 ubiquitin protein ligase 3
7490	ENSG00000156804	882.378	1.67307	0.344888	4.85106	1.23e-06	0.000470587	114907	FBXO32	F-box protein 32
10068	ENSG00000176435	106.751	6.13453	1.265	4.84943	1.24e-06	0.000470587	161198	CLEC14A	C-type lectin domain containing 14A
12158	ENSG00000204103	159.654	2.3358	0.482801	4.83801	1.31e-06	0.000486859	9935	MAFB	MAF bZIP transcription factor B
15635	ENSG00000262481	49.1082	8.20214	1.71202	4.79091	1.66e-06	0.000602349	NA	NA	NA
6896	ENSG00000149256	566.033	2.30295	0.482151	4.7764	1.78e-06	0.000633074	26011	TENM4	teneurin transmembrane protein 4
6452	ENSG00000144278	52.5669	8.1348	1.70764	4.76375	1.9e-06	0.000645401	114805	GALNT13	polypeptide N-acetylgalactosaminyltransferase 13
3090	ENSG00000111885	1204.74	1.3485	0.289242	4.66219	3.13e-06	0.000960436	4121	MAN1A1	mannosidase alpha class 1A member 1
10982	ENSG00000184985	543.189	2.06682	0.451093	4.5818	4.61e-06	0.00138847	57537	SORCS2	sortilin related VPS10 domain containing receptor 2
4529	ENSG00000127481	6508.49	1.08349	0.237185	4.56812	4.92e-06	0.00145474	23352	UBR4	ubiquitin protein ligase E3 component n-recognin 4
599	ENSG00000058085	1133.82	3.0861	0.676771	4.56004	5.11e-06	0.00148437	3918	LAMC2	laminin subunit gamma 2
6378	ENSG00000143702	3342.13	1.63986	0.360901	4.54379	5.53e-06	0.00157496	9859	CEP170	centrosomal protein 170
6379	ENSG00000143702	3342.13	1.63986	0.360901	4.54379	5.53e-06	0.00157496	645455	CEP170P1	centrosomal protein 170 pseudogene 1
9400	ENSG00000170961	6129.21	0.993123	0.219163	4.53144	5.86e-06	0.0016406	3037	HAS2	hyaluronan synthase 2
2487	ENSG00000105856	1351.11	1.08754	0.243924	4.45853	8.25e-06	0.00225263	26959	HBP1	HMG-box transcription factor 1
9197	ENSG00000169604	10290.2	1.20946	0.272376	4.44041	8.98e-06	0.00238882	84168	ANTXR1	ANTXR cell adhesion molecule 1
4577	ENSG00000128165	799.001	1.71778	0.392208	4.37977	1.19e-05	0.00297172	79924	ADM2	adrenomedullin 2
15259	ENSG00000258289	1927.09	0.974064	0.222432	4.37915	1.19e-05	0.00297172	91612	CHURC1	churchill domain containing 1
8031	ENSG00000162706	71.5661	6.90535	1.57936	4.37224	1.23e-05	0.00297433	57863	CADM3	cell adhesion molecule 3
496	ENSG00000048740	579.873	2.40874	0.553325	4.35322	1.34e-05	0.00319624	10659	CELF2	CUGBP Elav-like family member 2
9696	ENSG00000173166	329.856	1.9722	0.454048	4.34358	1.4e-05	0.00329064	65059	RAPH1	Ras association (RalGDS/AF-6) and pleckstrin homology domains 1
10479	ENSG00000180447	585.082	1.47938	0.34296	4.31356	1.61e-05	0.00371645	2619	GAS1	growth arrest specific 1
4860	ENSG00000131016	3342.24	0.98152	0.229026	4.28563	1.82e-05	0.0040771	9590	AKAP12	A-kinase anchoring protein 12
4166	ENSG00000123384	43688.9	0.855915	0.200296	4.27326	1.93e-05	0.00421245	4035	LRP1	LDL receptor related protein 1
12195	ENSG00000204291	1666.98	2.90027	0.685969	4.22799	2.36e-05	0.00501852	1306	COL15A1	collagen type XV alpha 1 chain
6372	ENSG00000143631	436.894	3.62726	0.859076	4.22228	2.42e-05	0.00504609	2312	FLG	filaggrin
7564	ENSG00000157654	12640.4	1.41793	0.341239	4.15523	3.25e-05	0.00660992	445815	PALM2AKAP2	PALM2 and AKAP2 fusion
14972	ENSG00000253819	25.1018	7.8222	1.88318	4.15371	3.27e-05	0.00660992	NA	NA	NA
11166	ENSG00000186281	27.1656	8.09447	1.95349	4.1436	3.42e-05	0.00673794	150763	GPAT2	glycerol-3-phosphate acyltransferase 2, mitochondrial
8467	ENSG00000164932	4237.78	1.18436	0.286552	4.13313	3.58e-05	0.00682795	115908	CTHRC1	collagen triple helix repeat containing 1
9927	ENSG00000175155	338.904	1.43044	0.345869	4.13578	3.54e-05	0.00682795	388403	YPEL2	yippee like 2
13734	ENSG00000232177	297.222	5.5354	1.33958	4.13221	3.59e-05	0.00682795	100873254	MTND4P24	MT-ND4 pseudogene 24
12032	ENSG00000198796	5666.75	1.00079	0.243202	4.11504	3.87e-05	0.00726984	115701	ALPK2	alpha kinase 2
3837	ENSG00000119681	35667.7	1.00226	0.244056	4.10668	4.01e-05	0.00745028	4053	LTBP2	latent transforming growth factor beta binding protein 2
959	ENSG00000072840	1834.93	0.973637	0.238094	4.08929	4.33e-05	0.00793922	2121	EVC	EvC ciliary complex subunit 1
7473	ENSG00000156535	7078.81	1.11734	0.275976	4.04869	5.15e-05	0.00923775	135228	CD109	CD109 molecule
10164	ENSG00000177311	2810.39	1.14852	0.283973	4.04446	5.24e-05	0.00930178	253461	ZBTB38	zinc finger and BTB domain containing 38
8718	ENSG00000166482	9699.01	2.58909	0.643451	4.02376	5.73e-05	0.0100471	4239	MFAP4	microfibril associated protein 4
2205	ENSG00000103479	1424.57	1.07424	0.26719	4.0205	5.81e-05	0.0100767	5934	RBL2	RB transcriptional corepressor like 2
11600	ENSG00000196562	884.204	1.79542	0.446956	4.01699	5.89e-05	0.010118	55959	SULF2	sulfatase 2
469	ENSG00000046889	28.7549	4.84355	1.20736	4.01169	6.03e-05	0.0101298	80243	PREX2	phosphatidylinositol-3,4,5-trisphosphate dependent Rac exchange factor 2
11223	ENSG00000186814	494.794	1.21108	0.301841	4.01231	6.01e-05	0.0101298	100101467	ZSCAN30	zinc finger and SCAN domain containing 30
15131	ENSG00000256045	33.8448	4.58791	1.14782	3.99706	6.41e-05	0.0106644	NA	NA	NA
2612	ENSG00000106823	222.236	1.88538	0.473658	3.98047	6.88e-05	0.0109769	1842	ECM2	extracellular matrix protein 2
5094	ENSG00000133083	448.092	1.22074	0.306521	3.98255	6.82e-05	0.0109769	9201	DCLK1	doublecortin like kinase 1
6721	ENSG00000147162	6425.44	1.42969	0.35972	3.97444	7.05e-05	0.0109769	8473	OGT	O-linked N-acetylglucosamine (GlcNAc) transferase
15639	ENSG00000262576	264.676	1.77299	0.44473	3.98667	6.7e-05	0.0109769	56111	PCDHGA4	protocadherin gamma subfamily A, 4
7013	ENSG00000151090	611.922	1.62731	0.410438	3.96481	7.35e-05	0.011167	7068	THRB	thyroid hormone receptor beta
5242	ENSG00000134569	489.107	1.63201	0.413105	3.95059	7.8e-05	0.0116915	4038	LRP4	LDL receptor related protein 4
9017	ENSG00000168300	750.446	1.09702	0.277833	3.94851	7.86e-05	0.0116915	115294	PCMTD1	protein-L-isoaspartate (D-aspartate) O-methyltransferase domain containing 1
15514	ENSG00000260916	4540.01	1.18427	0.300034	3.94711	7.91e-05	0.0116915	9236	CCPG1	cell cycle progression 1
8998	ENSG00000168214	2881.87	1.05508	0.268825	3.92476	8.68e-05	0.0127141	3516	RBPJ	recombination signal binding protein for immunoglobulin kappa J region
6510	ENSG00000144749	342.178	1.84323	0.473652	3.89152	9.96e-05	0.0141985	26018	LRIG1	leucine rich repeats and immunoglobulin like domains 1
7128	ENSG00000152223	4987.75	0.922157	0.237852	3.87702	0.000105742	0.0149195	57724	EPG5	ectopic P-granules 5 autophagy tethering factor
600	ENSG00000058091	1015.96	0.976831	0.253572	3.85228	0.000117025	0.016219	5218	CDK14	cyclin dependent kinase 14
6585	ENSG00000145681	1006.53	3.4513	0.896317	3.85053	0.00011786	0.016219	1404	HAPLN1	hyaluronan and proteoglycan link protein 1
13829	ENSG00000233327	124.802	5.65368	1.46909	3.84842	0.000118883	0.0162199	220594	USP32P2	ubiquitin specific peptidase 32 pseudogene 2
8635	ENSG00000166046	142.396	2.2269	0.5798	3.84081	0.000122629	0.0165892	255394	TCP11L2	t-complex 11 like 2
7072	ENSG00000151623	40.2248	4.51155	1.17693	3.83331	0.00012643	0.0166786	4306	NR3C2	nuclear receptor subfamily 3 group C member 2
8393	ENSG00000164463	467.971	1.65069	0.430581	3.83364	0.000126261	0.0166786	153222	CREBRF	CREB3 regulatory factor
9061	ENSG00000168621	1176.85	1.39463	0.363776	3.83376	0.000126199	0.0166786	2668	GDNF	glial cell derived neurotrophic factor
1146	ENSG00000079215	162.464	2.78781	0.728649	3.826	0.000130245	0.0169032	6507	SLC1A3	solute carrier family 1 member 3
15779	ENSG00000267022	21.0726	7.40883	1.93834	3.82226	0.000132234	0.017023	NA	NA	NA
2685	ENSG00000107863	4512.95	0.991983	0.260053	3.81455	0.000136434	0.0172849	57584	ARHGAP21	Rho GTPase activating protein 21
4861	ENSG00000131018	5956.34	1.38013	0.362418	3.80811	0.000140032	0.017601	23345	SYNE1	spectrin repeat containing nuclear envelope protein 1
7103	ENSG00000151892	2607.25	1.24831	0.331408	3.76668	0.00016543	0.0201585	2674	GFRA1	GDNF family receptor alpha 1
16739	ENSG00000283761	236.108	2.91415	0.774412	3.76305	0.000167855	0.020299	NA	NA	NA
4045	ENSG00000121904	537.617	1.51201	0.40269	3.75477	0.000173501	0.0206935	114784	CSMD2	CUB and Sushi multiple domains 2
9510	ENSG00000171812	1358.88	1.29299	0.344558	3.75261	0.000175006	0.0206935	1296	COL8A2	collagen type VIII alpha 2 chain
9591	ENSG00000172348	472.634	1.54242	0.410961	3.7532	0.000174592	0.0206935	10231	RCAN2	regulator of calcineurin 2
3239	ENSG00000113369	1584.24	1.02812	0.274868	3.74042	0.000183711	0.0213749	57561	ARRDC3	arrestin domain containing 3
6015	ENSG00000140396	644.657	1.19661	0.320039	3.73896	0.000184786	0.0213749	10499	NCOA2	nuclear receptor coactivator 2
14750	ENSG00000248905	598.944	2.25664	0.603189	3.74118	0.000183157	0.0213749	342184	FMN1	formin 1
11077	ENSG00000185630	1879.01	1.61222	0.432494	3.72772	0.000193219	0.022097	5087	PBX1	PBX homeobox 1
198	ENSG00000010818	1419.02	1.29097	0.347316	3.717	0.000201601	0.0225046	3097	HIVEP2	HIVEP zinc finger 2
11613	ENSG00000196628	1677.59	1.19991	0.32278	3.71741	0.000201278	0.0225046	6925	TCF4	transcription factor 4
1038	ENSG00000075539	1209.48	0.892498	0.242674	3.67777	0.000235281	0.0260818	285527	FRYL	FRY like transcription coactivator
10647	ENSG00000182240	2435.96	1.37076	0.374093	3.66423	0.000248086	0.0273117	25825	BACE2	beta-secretase 2
2861	ENSG00000109654	726.789	1.10964	0.305499	3.63224	0.000280972	0.0301017	23321	TRIM2	tripartite motif containing 2
7552	ENSG00000157551	222.186	2.23185	0.616202	3.62194	0.0002924	0.0303089	3772	KCNJ15	potassium inwardly rectifying channel subfamily J member 15
13810	ENSG00000233117	574.807	1.20316	0.33189	3.62518	0.000288764	0.0303089	NA	NA	NA
5724	ENSG00000137962	4674.86	1.36223	0.380319	3.58181	0.000341227	0.0344748	9411	ARHGAP29	Rho GTPase activating protein 29
4511	ENSG00000127152	26.5323	7.83575	2.18886	3.57982	0.000343827	0.0345189	64919	BCL11B	BAF chromatin remodeling complex subunit BCL11B
558	ENSG00000054282	1058.53	1.0146	0.285158	3.55802	0.00037366	0.0363388	10806	SDCCAG8	SHH signaling and ciliogenesis regulator SDCCAG8
2288	ENSG00000104447	780.382	1.60263	0.450601	3.55665	0.000375612	0.0363388	7227	TRPS1	transcriptional repressor GATA binding 1
9245	ENSG00000169926	2278.25	0.798128	0.224104	3.56143	0.000368847	0.0363388	51621	KLF13	KLF transcription factor 13
9368	ENSG00000170776	1838.33	0.963483	0.270711	3.55908	0.000372157	0.0363388	11214	AKAP13	A-kinase anchoring protein 13
9876	ENSG00000174738	2015.4	1.18857	0.334787	3.55024	0.000384885	0.0370116	9975	NR1D2	nuclear receptor subfamily 1 group D member 2
7479	ENSG00000156650	643.411	1.08882	0.308642	3.52777	0.000419083	0.0395848	23522	KAT6B	lysine acetyltransferase 6B
12501	ENSG00000213130	31.9867	9.02537	2.55781	3.52855	0.000417842	0.0395848	442258	EEF1DP5	eukaryotic translation elongation factor 1 delta pseudogene 5
9553	ENSG00000172061	10189.8	2.34112	0.668303	3.50308	0.000459913	0.0428644	131578	LRRC15	leucine rich repeat containing 15
5928	ENSG00000139514	5431.9	0.73828	0.211283	3.49427	0.000475352	0.0438615	6541	SLC7A1	solute carrier family 7 member 1
11128	ENSG00000185950	1059.19	0.88437	0.253404	3.48996	0.000483088	0.0443192	8660	IRS2	insulin receptor substrate 2
16164	ENSG00000272841	149.058	1.76279	0.505863	3.48472	0.000492659	0.0446836	117981787	MAP3K4-AS1	MAP3K4 antisense RNA 1
8466	ENSG00000164930	1203.25	1.12359	0.322596	3.48296	0.000495909	0.0447243	8323	FZD6	frizzled class receptor 6
10486	ENSG00000180543	544.435	1.03236	0.297375	3.47158	0.000517402	0.0461413	85453	TSPYL5	TSPY like 5
4519	ENSG00000127329	2637.42	2.81095	0.812302	3.46048	0.000539223	0.047397	5787	PTPRB	protein tyrosine phosphatase receptor type B
6839	ENSG00000148516	2843.92	1.35918	0.392838	3.45989	0.00054039	0.047397	6935	ZEB1	zinc finger E-box binding homeobox 1
5045	ENSG00000132669	1709.61	1.09115	0.316017	3.45283	0.000554738	0.0481465	54453	RIN2	Ras and Rab interactor 2
6589	ENSG00000145715	2544.54	0.996458	0.288601	3.45272	0.000554968	0.0481465	5921	RASA1	RAS p21 protein activator 1
6540	ENSG00000145147	6581.96	1.41276	0.409696	3.44831	0.000564111	0.0484134	9353	SLIT2	slit guidance ligand 2
9073	ENSG00000168743	48.1617	5.41015	1.56879	3.44861	0.000563485	0.0484134	255743	NPNT	nephronectin
6034	ENSG00000140526	4427.61	1.20577	0.35018	3.44329	0.000574689	0.0489821	11057	ABHD2	abhydrolase domain containing 2, acylglycerol lipase
8035	ENSG00000162733	12357.7	0.824383	0.239489	3.44226	0.000576874	0.0489821	4921	DDR2	discoidin domain receptor tyrosine kinase 2
5516	ENSG00000136542	5978.85	1.11468	0.324146	3.43882	0.00058425	0.0490862	11227	GALNT5	polypeptide N-acetylgalactosaminyltransferase 5
8530	ENSG00000165322	1637.13	1.01389	0.295413	3.43211	0.000598905	0.0497302	94134	ARHGAP12	Rho GTPase activating protein 12
14047	ENSG00000235770	217.042	1.69099	0.492849	3.43105	0.000601261	0.0497302	646324	LINC00607	long intergenic non-protein coding RNA 607
9858	ENSG00000174564	923.261	2.30077	0.671224	3.42773	0.00060865	0.0499919	53833	IL20RB	interleukin 20 receptor subunit beta
7341	ENSG00000154874	80.5323	3.86859	1.13044	3.42221	0.00062115	0.050166	284047	CCDC144BP	coiled-coil domain containing 144B, pseudogene
14221	ENSG00000237931	460.342	1.40915	0.411825	3.42173	0.000622244	0.050166	NA	NA	NA
1228	ENSG00000082196	301.587	2.38395	0.69755	3.4176	0.000631765	0.0506777	114899	C1QTNF3	C1q and TNF related 3
10698	ENSG00000182667	1690.43	1.90218	0.558572	3.40544	0.000660584	0.0527245	50863	NTM	neurotrimin
7182	ENSG00000152818	5696.12	1.04968	0.308791	3.39932	0.000675545	0.0536503	7402	UTRN	utrophin
8566	ENSG00000165617	637.293	1.67471	0.493331	3.39469	0.000687051	0.0536805	51339	DACT1	dishevelled binding antagonist of beta catenin 1
15880	ENSG00000268107	20.1423	6.56246	1.93368	3.39377	0.000689376	0.0536805	NA	NA	NA
10282	ENSG00000178385	400.531	1.10967	0.327431	3.389	0.000701475	0.0540949	389072	PLEKHM3	pleckstrin homology domain containing M3
12401	ENSG00000206190	1433.99	0.873241	0.258464	3.37859	0.000728598	0.0556488	57194	ATP10A	ATPase phospholipid transporting 10A (putative)
78	ENSG00000005471	22.1391	6.15778	1.82767	3.36919	0.000753892	0.0562193	5244	ABCB4	ATP binding cassette subfamily B member 4
6343	ENSG00000143469	192.688	2.04204	0.605743	3.37113	0.000748597	0.0562193	255928	SYT14	synaptotagmin 14
7323	ENSG00000154721	137.092	2.22859	0.661949	3.36671	0.00076072	0.0562193	58494	JAM2	junctional adhesion molecule 2
8342	ENSG00000164176	1163.33	2.28612	0.678996	3.36691	0.000760146	0.0562193	10085	EDIL3	EGF like repeats and discoidin domains 3
8765	ENSG00000166833	1892.11	0.914937	0.271443	3.37064	0.000749925	0.0562193	89797	NAV2	neuron navigator 2
3305	ENSG00000114126	594.64	0.974816	0.290362	3.35724	0.000787255	0.0578117	7029	TFDP2	transcription factor Dp-2
4001	ENSG00000121281	1324.45	1.10948	0.332646	3.33531	0.000852048	0.061476	113	ADCY7	adenylate cyclase 7
8622	ENSG00000165983	166.002	1.75325	0.526061	3.33278	0.000859825	0.061522	9317	PTER	phosphotriesterase related
9244	ENSG00000169925	406.505	1.14645	0.344108	3.33166	0.000863305	0.061522	8019	BRD3	bromodomain containing 3
12391	ENSG00000205923	19.7008	8.36351	2.51352	3.32741	0.000876568	0.0619144	752014	CEMP1	cementum protein 1
8611	ENSG00000165891	809.764	1.53305	0.461293	3.32336	0.00088939	0.0625185	144455	E2F7	E2F transcription factor 7
9185	ENSG00000169504	17602.6	1.41306	0.425332	3.32225	0.000892953	0.0625185	25932	CLIC4	chloride intracellular channel 4
3151	ENSG00000112379	95.6268	3.09079	0.931915	3.3166	0.000911213	0.0635183	57221	ARFGEF3	ARFGEF family member 3
11499	ENSG00000189423	125.253	1.57813	0.476408	3.31256	0.000924475	0.0638848	NA	NA	NA
11603	ENSG00000196581	32.8846	4.56422	1.37739	3.31367	0.000920805	0.0638848	55966	AJAP1	adherens junctions associated protein 1
2246	ENSG00000104081	126.794	1.76249	0.53433	3.2985	0.000972044	0.0664263	90427	BMF	Bcl2 modifying factor
4330	ENSG00000125354	805.052	1.00985	0.307526	3.2838	0.00102417	0.0686636	23157	SEPTIN6	septin 6
11409	ENSG00000188641	1264.32	0.774865	0.23612	3.28166	0.00103198	0.0686636	1806	DPYD	dihydropyrimidine dehydrogenase
1236	ENSG00000082482	5077.32	0.827948	0.25379	3.26233	0.00110501	0.0728893	3776	KCNK2	potassium two pore domain channel subfamily K member 2
11592	ENSG00000196517	619.088	1.29107	0.395695	3.26279	0.00110323	0.0728893	6536	SLC6A9	solute carrier family 6 member 9
3423	ENSG00000115295	921.722	0.811164	0.249063	3.25687	0.00112649	0.0734402	79745	CLIP4	CAP-Gly domain containing linker protein family member 4
5822	ENSG00000138639	1721.86	0.897377	0.275565	3.25649	0.00112797	0.0734402	83478	ARHGAP24	Rho GTPase activating protein 24
7525	ENSG00000157214	243.443	1.31208	0.403028	3.25554	0.00113176	0.0734402	261729	STEAP2	STEAP2 metalloreductase
1206	ENSG00000081189	361.231	1.49471	0.45943	3.25339	0.00114036	0.0736989	4208	MEF2C	myocyte enhancer factor 2C
8486	ENSG00000165023	15.2322	7.57342	2.32904	3.25173	0.00114705	0.0738033	54769	DIRAS2	DIRAS family GTPase 2
12895	ENSG00000218336	3988.12	1.62058	0.499096	3.24703	0.00116617	0.0741655	55714	TENM3	teneurin transmembrane protein 3
1123	ENSG00000078269	3782.5	1.10933	0.341961	3.24401	0.00117859	0.074658	8871	SYNJ2	synaptojanin 2
9012	ENSG00000168283	959.406	0.910811	0.281299	3.23787	0.00120425	0.0756825	648	BMI1	BMI1 proto-oncogene, polycomb ring finger
4134	ENSG00000123094	2452.56	1.00787	0.31194	3.23098	0.00123367	0.0772278	11228	RASSF8	Ras association domain family member 8
13373	ENSG00000227827	305.407	1.32888	0.411755	3.22736	0.00124938	0.0774027	283955	PKD1P2	polycystin 1, transient receptor potential channel interacting pseudogene 2
3567	ENSG00000116539	1390.27	1.11783	0.346696	3.22424	0.00126306	0.0775469	55870	ASH1L	ASH1 like histone lysine methyltransferase
4832	ENSG00000130779	4308.59	0.866265	0.268796	3.22276	0.00126962	0.0776512	6249	CLIP1	CAP-Gly domain containing linker protein 1
3099	ENSG00000111962	727.505	0.989754	0.307288	3.22093	0.00127775	0.0778503	10090	UST	uronyl 2-sulfotransferase
5837	ENSG00000138688	2155.94	0.965804	0.301566	3.20263	0.0013618	0.0820315	84162	BLTP1	bridge-like lipid transfer protein family member 1
3168	ENSG00000112624	415.189	0.982512	0.307157	3.19873	0.00138033	0.0828352	23506	BICRAL	BICRA like chromatin remodeling complex associated protein
335	ENSG00000025708	107.836	1.68887	0.528469	3.19577	0.00139456	0.083065	1890	TYMP	thymidine phosphorylase
11063	ENSG00000185532	862.678	0.958982	0.300621	3.19	0.00142271	0.0831896	5592	PRKG1	protein kinase cGMP-dependent 1
1178	ENSG00000080503	2091.62	0.778875	0.244604	3.18423	0.0014514	0.0842496	6595	SMARCA2	SWI/SNF related, matrix associated, actin dependent regulator of chromatin, subfamily a, member 2
10650	ENSG00000182255	25.9521	4.7291	1.48495	3.18468	0.00144914	0.0842496	3739	KCNA4	potassium voltage-gated channel subfamily A member 4
11541	ENSG00000196295	511.936	1.04672	0.328928	3.18222	0.0014615	0.0845289	NA	NA	NA
8754	ENSG00000166783	1711.6	1.02205	0.32197	3.17437	0.00150165	0.0862537	9665	MARF1	meiosis regulator and mRNA stability factor 1
1534	ENSG00000091656	472.671	1.82112	0.574294	3.17107	0.0015188	0.0868632	79776	ZFHX4	zinc finger homeobox 4
8698	ENSG00000166396	363.931	1.33755	0.42192	3.17014	0.00152363	0.0868632	8710	SERPINB7	serpin family B member 7
15631	ENSG00000262406	48.5311	5.47798	1.73235	3.16217	0.001566	0.0889613	4321	MMP12	matrix metallopeptidase 12
6775	ENSG00000147854	1795.41	0.755844	0.239528	3.15555	0.00160194	0.0894117	115426	UHRF2	ubiquitin like with PHD and ring finger domains 2
11049	ENSG00000185437	53.3866	2.43634	0.771689	3.15715	0.00159317	0.0894117	6450	SH3BGR	SH3 domain binding glutamate rich protein
11670	ENSG00000196935	1378.47	0.826982	0.262019	3.15619	0.00159844	0.0894117	57522	SRGAP1	SLIT-ROBO Rho GTPase activating protein 1
13681	ENSG00000231528	98.7546	2.65702	0.841443	3.15769	0.00159023	0.0894117	286333	FAM225A	family with sequence similarity 225 member A
3946	ENSG00000120690	712.558	1.10203	0.349364	3.15439	0.00160832	0.0894551	1997	ELF1	E74 like ETS transcription factor 1
4739	ENSG00000130150	768.904	0.868885	0.276369	3.14393	0.00166696	0.0920751	158747	MOSPD2	motile sperm domain containing 2
2964	ENSG00000110841	3191.24	1.19316	0.380014	3.13978	0.00169076	0.0930676	8496	PPFIBP1	PPFIA binding protein 1
9140	ENSG00000169155	349.46	1.02522	0.326719	3.13791	0.00170156	0.0933403	23099	ZBTB43	zinc finger and BTB domain containing 43
15034	ENSG00000254681	475.113	0.958429	0.306059	3.13151	0.00173908	0.0941297	348156	PKD1P5	polycystin 1, transient receptor potential channel interacting pseudogene 5
15204	ENSG00000257315	3547.86	0.781397	0.249533	3.13144	0.00173954	0.0941297	100381270	ZBED6	zinc finger BED-type containing 6
2872	ENSG00000109756	1017.97	0.790435	0.2533	3.12055	0.00180512	0.0966952	9693	RAPGEF2	Rap guanine nucleotide exchange factor 2
12021	ENSG00000198759	73.6896	2.86802	0.920884	3.11441	0.00184311	0.0983996	25975	EGFL6	EGF like domain multiple 6
6584	ENSG00000145675	1580.72	0.890008	0.286228	3.10943	0.00187446	0.0994087	5295	PIK3R1	phosphoinositide-3-kinase regulatory subunit 1
4109	ENSG00000122778	528.924	1.19194	0.383803	3.10561	0.00189887	0.0995264	57670	KIAA1549	KIAA1549
4640	ENSG00000128731	2404.32	0.914991	0.294584	3.10604	0.0018961	0.0995264	8924	HERC2	HECT and RLD domain containing E3 ubiquitin protein ligase 2
10738	ENSG00000182985	153.426	2.2719	0.731649	3.10518	0.00190162	0.0995264	23705	CADM1	cell adhesion molecule 1
15	ENSG00000001630	511.029	-4.07489	0.492428	-8.27509	1.28e-16	6.83e-13	1595	CYP51A1	cytochrome P450 family 51 subfamily A member 1
13789	ENSG00000232888	184.92	-10.9925	1.52764	-7.1957	6.21e-13	1.65e-09	727826	RPS11P5	ribosomal protein S11 pseudogene 5
15599	ENSG00000261771	180.704	-10.8742	1.52553	-7.12817	1.02e-12	2.32e-09	100533483	DNAAF4-CCPG1	DNAAF4-CCPG1 readthrough (NMD candidate)
649	ENSG00000062582	625.722	-2.13846	0.324156	-6.597	4.2e-11	6.09e-08	64951	MRPS24	mitochondrial ribosomal protein S24
15643	ENSG00000262664	86.2221	-9.82616	1.6239	-6.05096	1.44e-09	1.64e-06	124641	OVCA2	OVCA2 serine hydrolase domain containing
845	ENSG00000069122	198.087	-27.9669	4.785	-5.8447	5.07e-09	4.7e-06	221395	ADGRF5	adhesion G protein-coupled receptor F5
6263	ENSG00000143028	379.692	-2.31813	0.397123	-5.8373	5.31e-09	4.7e-06	284612	SYPL2	synaptophysin like 2
4355	ENSG00000125534	1553.52	-1.46225	0.276643	-5.28569	1.25e-07	7.93e-05	79144	PPDPF	pancreatic progenitor cell differentiation and proliferation factor
390	ENSG00000034053	48.4614	-9.0336	1.73056	-5.22003	1.79e-07	0.000101987	321	APBA2	amyloid beta precursor protein binding family A member 2
7702	ENSG00000159251	1252.79	-2.67202	0.513782	-5.20068	1.99e-07	0.000109297	70	ACTC1	actin alpha cardiac muscle 1
16867	ENSG00000286190	340.445	-2.74598	0.534169	-5.14065	2.74e-07	0.000136579	728392	LOC728392	uncharacterized LOC728392
6256	ENSG00000142910	354.053	-6.20976	1.21294	-5.11961	3.06e-07	0.000148101	64129	TINAGL1	tubulointerstitial nephritis antigen like 1
9076	ENSG00000168765	257.586	-1.85667	0.368387	-5.03999	4.66e-07	0.000212334	2948	GSTM4	glutathione S-transferase mu 4
203	ENSG00000011052	2570.64	-1.27871	0.267979	-4.77168	1.83e-06	0.000633983	654364	NME1-NME2	NME1-NME2 readthrough
15177	ENSG00000256966	61.2057	-6.24378	1.31488	-4.74856	2.05e-06	0.000681325	NA	NA	NA
15464	ENSG00000260342	55.452	-9.24581	1.95973	-4.7179	2.38e-06	0.000776315	NA	NA	NA
10585	ENSG00000181649	216.407	-1.85718	0.394555	-4.70702	2.51e-06	0.000802497	7262	PHLDA2	pleckstrin homology like domain family A member 2
10020	ENSG00000176014	15545.8	-1.03352	0.220982	-4.67695	2.91e-06	0.000911393	84617	TUBB6	tubulin beta 6 class V
6270	ENSG00000143106	2749.17	-0.938448	0.210573	-4.45663	8.33e-06	0.00225263	5686	PSMA5	proteasome 20S subunit alpha 5
11387	ENSG00000188486	691.501	-1.19217	0.270298	-4.41057	1.03e-05	0.00269801	3014	H2AX	H2A.X variant histone
6458	ENSG00000144355	176.614	-2.17034	0.493059	-4.4018	1.07e-05	0.00276413	1745	DLX1	distal-less homeobox 1
7274	ENSG00000154096	20368.1	-1.16518	0.266343	-4.37472	1.22e-05	0.00297433	7070	THY1	Thy-1 cell surface antigen
4034	ENSG00000121769	318.262	-2.19654	0.51278	-4.2836	1.84e-05	0.0040771	2170	FABP3	fatty acid binding protein 3
5531	ENSG00000136720	503.269	-1.23313	0.287867	-4.28369	1.84e-05	0.0040771	9394	HS6ST1	heparan sulfate 6-O-sulfotransferase 1
3992	ENSG00000121068	125.287	-2.70653	0.635942	-4.25593	2.08e-05	0.00449079	6909	TBX2	T-box transcription factor 2
15938	ENSG00000269711	25.6814	-8.31721	1.97052	-4.22083	2.43e-05	0.00504609	NA	NA	NA
1040	ENSG00000075618	2733.63	-0.931706	0.224758	-4.14537	3.39e-05	0.00673794	6624	FSCN1	fascin actin-bundling protein 1
5783	ENSG00000138378	33.3728	-8.99934	2.20573	-4.07998	4.5e-05	0.0081701	6775	STAT4	signal transducer and activator of transcription 4
2104	ENSG00000102755	238.121	-1.60196	0.40305	-3.97459	7.05e-05	0.0109769	2321	FLT1	fms related receptor tyrosine kinase 1
6893	ENSG00000149218	1327.57	-1.045	0.262994	-3.97349	7.08e-05	0.0109769	23052	ENDOD1	endonuclease domain containing 1
7807	ENSG00000160326	237.736	-1.52153	0.382201	-3.98097	6.86e-05	0.0109769	11182	SLC2A6	solute carrier family 2 member 6
5049	ENSG00000132688	599.307	-4.08833	1.0311	-3.96501	7.34e-05	0.011167	10763	NES	nestin
8941	ENSG00000167900	1179.67	-0.999183	0.254819	-3.92115	8.81e-05	0.0127892	7083	TK1	thymidine kinase 1
6798	ENSG00000148180	6893.28	-0.95688	0.245142	-3.90338	9.49e-05	0.0136419	2934	GSN	gelsolin
668	ENSG00000063660	3548.2	-1.12053	0.289155	-3.87518	0.000106548	0.0149195	2817	GPC1	glypican 1
10092	ENSG00000176692	199.06	-1.98715	0.518661	-3.8313	0.000127469	0.0166786	2303	FOXC2	forkhead box C2
8205	ENSG00000163661	6413.26	-1.66396	0.436098	-3.81556	0.000135874	0.0172849	5806	PTX3	pentraxin 3
15518	ENSG00000260927	65.3441	-5.746	1.51302	-3.79769	0.000146049	0.0182139	101927556	LOC101927556	uncharacterized LOC101927556
3459	ENSG00000115541	1284.02	-0.880829	0.233093	-3.77887	0.000157543	0.019495	3336	HSPE1	heat shock protein family E (Hsp10) member 1
14850	ENSG00000250644	98.4155	-8.01488	2.12208	-3.77689	0.000158799	0.0194993	NA	NA	NA
2941	ENSG00000110492	477.624	-1.29705	0.348053	-3.72658	0.000194094	0.022097	4192	MDK	midkine
12683	ENSG00000214078	2042.91	-0.807231	0.216696	-3.72517	0.000195181	0.022097	8904	CPNE1	copine 1
193	ENSG00000010610	32.6283	-9.04473	2.47517	-3.65419	0.000258	0.0282086	920	CD4	CD4 molecule
1974	ENSG00000101384	593.081	-2.83557	0.778929	-3.64034	0.000272277	0.0295288	182	JAG1	jagged canonical Notch ligand 1
4429	ENSG00000126005	1656.71	-0.966214	0.265522	-3.63893	0.000273775	0.0295288	101410538	MMP24OS	MMP24 opposite strand
15872	ENSG00000267952	21.2708	-7.68056	2.116	-3.62975	0.000283695	0.0301909	NA	NA	NA
10322	ENSG00000178773	422.728	-1.8594	0.51337	-3.62195	0.000292386	0.0303089	27132	CPNE7	copine 7
16967	ENSG00000288681	166.497	-10.7841	2.97719	-3.62224	0.00029206	0.0303089	NA	NA	NA
7300	ENSG00000154330	35.1529	-6.73799	1.86719	-3.60863	0.000307816	0.0316844	5239	PGM5	phosphoglucomutase 5
11474	ENSG00000189159	1383.44	-1.06311	0.294727	-3.6071	0.000309639	0.0316844	51155	JPT1	Jupiter microtubule associated homolog 1
4730	ENSG00000130005	293.959	-1.47321	0.409169	-3.60049	0.000317623	0.0322944	2593	GAMT	guanidinoacetate N-methyltransferase
6079	ENSG00000140988	15497.5	-0.691205	0.193936	-3.56408	0.000365128	0.0363388	6187	RPS2	ribosomal protein S2
11751	ENSG00000197345	588.017	-1.30902	0.367733	-3.5597	0.00037128	0.0363388	219927	MRPL21	mitochondrial ribosomal protein L21
7783	ENSG00000160211	1971.78	-1.12718	0.318937	-3.53418	0.00040905	0.0390998	2539	G6PD	glucose-6-phosphate dehydrogenase
5618	ENSG00000137203	133.19	-2.93462	0.836995	-3.50614	0.000454657	0.0426923	7020	TFAP2A	transcription factor AP-2 alpha
11837	ENSG00000197852	300.26	-4.78396	1.36608	-3.50195	0.00046186	0.0428644	55924	INKA2	inka box actin regulator 2
12242	ENSG00000204525	4368.96	-1.24559	0.357324	-3.48589	0.000490508	0.0446836	3107	HLA-C	major histocompatibility complex, class I, C
12609	ENSG00000213694	310.712	-1.5388	0.443063	-3.47309	0.000514501	0.0461404	1903	S1PR3	sphingosine-1-phosphate receptor 3
11287	ENSG00000187608	196.045	-2.37972	0.687295	-3.46244	0.000535308	0.047397	9636	ISG15	ISG15 ubiquitin like modifier
6396	ENSG00000143801	77.4203	-2.18439	0.635025	-3.43985	0.00058203	0.0490862	5664	PSEN2	presenilin 2
10130	ENSG00000176978	1355.08	-0.900432	0.262159	-3.43467	0.000593265	0.0495827	29952	DPP7	dipeptidyl peptidase 7
1284	ENSG00000084207	6009.94	-1.00483	0.293224	-3.42682	0.000610689	0.0499919	2950	GSTP1	glutathione S-transferase pi 1
6501	ENSG00000144712	30.5137	-3.69481	1.07873	-3.42514	0.000614491	0.0500466	23066	CAND2	cullin associated and neddylation dissociated 2 (putative)
7845	ENSG00000160752	2669.59	-0.802358	0.236143	-3.39776	0.000679393	0.0536805	2224	FDPS	farnesyl diphosphate synthase
16012	ENSG00000270800	494.397	-1.46936	0.432691	-3.39587	0.00068411	0.0536805	100529239	RPS10-NUDT3	RPS10-NUDT3 readthrough
11492	ENSG00000189343	4570.52	-0.749159	0.221035	-3.38932	0.000700668	0.0540949	125208	RPS2P46	ribosomal protein S2 pseudogene 46
12884	ENSG00000217930	232.674	-1.27341	0.376501	-3.38223	0.000719002	0.05518	51025	PAM16	presequence translocase associated motor 16
694	ENSG00000064687	40.1149	-4.37462	1.29847	-3.36906	0.00075426	0.0562193	10347	ABCA7	ATP binding cassette subfamily A member 7
9635	ENSG00000172757	29724.2	-0.759086	0.225011	-3.37355	0.000742064	0.0562193	1072	CFL1	cofilin 1
3256	ENSG00000113578	608.145	-0.978036	0.29139	-3.35645	0.00078951	0.0578117	2246	FGF1	fibroblast growth factor 1
11356	ENSG00000188191	140.1	-1.68001	0.502991	-3.34003	0.000837692	0.0610597	5575	PRKAR1B	protein kinase cAMP-dependent type I regulatory subunit beta
2534	ENSG00000106211	3861.93	-1.63897	0.49154	-3.33436	0.000854956	0.061476	3315	HSPB1	heat shock protein family B (small) member 1
4900	ENSG00000131435	696.91	-0.86539	0.259352	-3.33673	0.000847692	0.061476	8572	PDLIM4	PDZ and LIM domain 4
3828	ENSG00000119632	530.848	-1.31554	0.395169	-3.32907	0.000871367	0.0618206	83982	IFI27L2	interferon alpha inducible protein 27 like 2
783	ENSG00000067113	1605.94	-1.14666	0.34683	-3.3061	0.00094605	0.0650939	8611	PLPP1	phospholipid phosphatase 1
11001	ENSG00000185088	3114.43	-0.860754	0.260992	-3.29801	0.000973736	0.0664263	51065	RPS27L	ribosomal protein S27 like
12922	ENSG00000219507	4527.78	-1.23365	0.375253	-3.28752	0.00101074	0.068657	NA	NA	NA
2206	ENSG00000103485	398.559	-2.76099	0.841174	-3.28231	0.00102961	0.0686636	23475	QPRT	quinolinate phosphoribosyltransferase
8152	ENSG00000163453	4115.41	-2.41231	0.73511	-3.28156	0.00103234	0.0686636	3490	IGFBP7	insulin like growth factor binding protein 7
16185	ENSG00000273003	275.666	-1.81013	0.551244	-3.28372	0.00102446	0.0686636	100528018	ARL2-SNX15	ARL2-SNX15 readthrough (NMD candidate)
1712	ENSG00000100075	1140.89	-1.15106	0.353429	-3.25683	0.00112664	0.0734402	6576	SLC25A1	solute carrier family 25 member 1
3653	ENSG00000117318	1930.69	-0.958008	0.294812	-3.24956	0.00115585	0.0738033	3399	ID3	inhibitor of DNA binding 3
4460	ENSG00000126457	1916.13	-0.703099	0.216362	-3.24965	0.00115547	0.0738033	3276	PRMT1	protein arginine methyltransferase 1
1945	ENSG00000101220	493.283	-0.951945	0.293988	-3.23804	0.00120354	0.0756825	54976	C20orf27	chromosome 20 open reading frame 27
5483	ENSG00000136261	1274.09	-0.801609	0.248403	-3.22704	0.00125076	0.0774027	28969	BZW2	basic leucine zipper and W2 domains 2
10376	ENSG00000179271	1004.08	-0.939367	0.291097	-3.22699	0.00125101	0.0774027	90480	GADD45GIP1	GADD45G interacting protein 1
8962	ENSG00000167996	66619.6	-1.28326	0.397925	-3.22487	0.00126028	0.0775469	2495	FTH1	ferritin heavy chain 1
4426	ENSG00000125995	619.092	-1.01842	0.316806	-3.21465	0.00130602	0.0792699	140823	ROMO1	reactive oxygen species modulator 1
10076	ENSG00000176485	115.783	-2.08104	0.64971	-3.20304	0.00135987	0.0820315	11145	PLAAT3	phospholipase A and acyltransferase 3
4972	ENSG00000132170	229.824	-1.70945	0.534694	-3.19705	0.0013884	0.0830075	5468	PPARG	peroxisome proliferator activated receptor gamma
2164	ENSG00000103175	109.25	-5.13759	1.61029	-3.19047	0.00142044	0.0831896	58189	WFDC1	WAP four-disulfide core domain 1
2170	ENSG00000103202	2178.77	-0.789327	0.247175	-3.19339	0.00140612	0.0831896	4833	NME4	NME/NM23 nucleoside diphosphate kinase 4
6031	ENSG00000140511	448.025	-2.92018	0.915359	-3.1902	0.00142172	0.0831896	145864	HAPLN3	hyaluronan and proteoglycan link protein 3
10536	ENSG00000181019	4648.43	-2.03642	0.638073	-3.19151	0.00141529	0.0831896	1728	NQO1	NAD(P)H quinone dehydrogenase 1
10829	ENSG00000183684	1272.61	-0.734056	0.231252	-3.17427	0.00150213	0.0862537	10189	ALYREF	Aly/REF export factor
10212	ENSG00000177700	2989.78	-1.19299	0.377574	-3.15961	0.00157981	0.0894117	5441	POLR2L	RNA polymerase II, I and III subunit L
1428	ENSG00000088986	5632.42	-0.832965	0.264752	-3.14621	0.00165404	0.0916786	8655	DYNLL1	dynein light chain LC8-type 1
2157	ENSG00000103145	421.433	-0.956412	0.305027	-3.1355	0.00171559	0.0934907	54985	HCFC1R1	host cell factor C1 regulator 1
12997	ENSG00000223361	7437.37	-1.23797	0.394831	-3.13543	0.00171602	0.0934907	2502	FTH1P10	ferritin heavy chain 1 pseudogene 10
11653	ENSG00000196839	587.346	-1.25847	0.402377	-3.1276	0.0017624	0.0947246	100	ADA	adenosine deaminase
14451	ENSG00000242372	3381.69	-0.71407	0.228284	-3.12798	0.00176009	0.0947246	3692	EIF6	eukaryotic translation initiation factor 6
10712	ENSG00000182809	466.905	-0.927958	0.298284	-3.11099	0.00186463	0.0992169	1397	CRIP2	cysteine rich protein 2
1001	ENSG00000074527	767.172	-2.49226	0.802545	-3.10544	0.00189994	0.0995264	59277	NTN4	netrin 4
2085	ENSG00000102466	387.827	-1.29971	0.418842	-3.10312	0.00191493	0.0998956	2259	FGF14	fibroblast growth factor 14
