# Supplementary material for: In depth profiling of dihydrolipoamide dehydrogenase deficiency in primary patients fibroblasts reveals metabolic reprogramming secondary to mitochondrial dysfunction
Source: Mol Genet Metab Rep. 2024 Dec 16;42:101172. doi: 10.1016/j.ymgmr.2024.101172 (PMC11719413; doi:10.1016/j.ymgmr.2024.101172)
Supplement: Supplementary material 9 — Supplementary Table 3 [file mmc9.xlsx]

## Sheet: supplementary_table_3
Names	total	elements
DLD GSD	54	ENSG00000182985
		ENSG00000104081
		ENSG00000166016
		ENSG00000167244
		ENSG00000206190
		ENSG00000170961
		ENSG00000260342
		ENSG00000262576
		ENSG00000204103
		ENSG00000166482
		ENSG00000001630
		ENSG00000196517
		ENSG00000256618
		ENSG00000287853
		ENSG00000034053
		ENSG00000185950
		ENSG00000145681
		ENSG00000261771
		ENSG00000025708
		ENSG00000198759
		ENSG00000256045
		ENSG00000138641
		ENSG00000286190
		ENSG00000132170
		ENSG00000147642
		ENSG00000204291
		ENSG00000143028
		ENSG00000128165
		ENSG00000121769
		ENSG00000164176
		ENSG00000262664
		ENSG00000213694
		ENSG00000246763
		ENSEMBL
		ENSG00000196562
		ENSG00000164932
		ENSG00000173166
		ENSG00000102755
		ENSG00000156804
		ENSG00000165617
		ENSG00000137809
		ENSG00000162706
		ENSG00000117586
		ENSG00000082196
		ENSG00000176435
		ENSG00000076716
		ENSG00000182809
		ENSG00000168765
		ENSG00000145423
		ENSG00000138639
		ENSG00000154721
		ENSG00000111371
		ENSG00000112562
		ENSG00000166396
GSD	253	ENSG00000204525
		ENSG00000182255
		ENSG00000127329
		ENSG00000185630
		ENSG00000186814
		ENSG00000122870
		ENSG00000177700
		ENSG00000169925
		ENSG00000116539
		ENSG00000109756
		ENSG00000136542
		ENSG00000172061
		ENSG00000176978
		ENSG00000105856
		ENSG00000217930
		ENSG00000270800
		ENSG00000272841
		ENSG00000114126
		ENSG00000168283
		ENSG00000165322
		ENSG00000283761
		ENSG00000175155
		ENSG00000183684
		ENSG00000187608
		ENSG00000143469
		ENSG00000104415
		ENSG00000149256
		ENSG00000063660
		ENSG00000267952
		ENSG00000185088
		ENSG00000082482
		ENSG00000156535
		ENSG00000134569
		ENSG00000140526
		ENSG00000185532
		ENSG00000075223
		ENSG00000074527
		ENSG00000135842
		ENSG00000115541
		ENSG00000236739
		ENSG00000132669
		ENSG00000268107
		ENSG00000174564
		ENSG00000257379
		ENSG00000062582
		ENSG00000256966
		ENSG00000182667
		ENSG00000125534
		ENSG00000088986
		ENSG00000182240
		ENSG00000123384
		ENSG00000162733
		ENSG00000232177
		ENSG00000126457
		ENSG00000154330
		ENSG00000139514
		ENSG00000144355
		ENSG00000170776
		ENSG00000181019
		ENSG00000186281
		ENSG00000188486
		ENSG00000106823
		ENSG00000169604
		ENSG00000078725
		ENSG00000159251
		ENSG00000258289
		ENSG00000164930
		ENSG00000148516
		ENSG00000167900
		ENSG00000169155
		ENSG00000102466
		ENSG00000172348
		ENSG00000160752
		ENSG00000223361
		ENSG00000257315
		ENSG00000260927
		ENSG00000154096
		ENSG00000165983
		ENSG00000181649
		ENSG00000130779
		ENSG00000155011
		ENSG00000100075
		ENSG00000231528
		ENSG00000130005
		ENSG00000131018
		ENSG00000128731
		ENSG00000078269
		ENSG00000145675
		ENSG00000174738
		ENSG00000143106
		ENSG00000189343
		ENSG00000185437
		ENSG00000011052
		ENSG00000169926
		ENSG00000111885
		ENSG00000196628
		ENSG00000157551
		ENSG00000143702
		ENSG00000184985
		ENSG00000115295
		ENSG00000218336
		ENSG00000137962
		ENSG00000233117
		ENSG00000196839
		ENSG00000156650
		ENSG00000248905
		ENSG00000122778
		ENSG00000176692
		ENSG00000123500
		ENSG00000160326
		ENSG00000151090
		ENSG00000103485
		ENSG00000113369
		ENSG00000164463
		ENSG00000106211
		ENSG00000054282
		ENSG00000242372
		ENSG00000084207
		ENSG00000189423
		ENSG00000154874
		ENSG00000147162
		ENSG00000151892
		ENSG00000166783
		ENSG00000165023
		ENSG00000113578
		ENSG00000157654
		ENSG00000001561
		ENSG00000168621
		ENSG00000112379
		ENSG00000110841
		ENSG00000126005
		ENSG00000110492
		ENSG00000214078
		ENSG00000270617
		ENSG00000091656
		ENSG00000104447
		ENSG00000147854
		ENSG00000171812
		ENSG00000260916
		ENSG00000219507
		ENSG00000058091
		ENSG00000262406
		ENSG00000144712
		ENSG00000262481
		ENSG00000127481
		ENSG00000081189
		ENSG00000254681
		ENSG00000148180
		ENSG00000140396
		ENSG00000176485
		ENSG00000233327
		ENSG00000154608
		ENSG00000075539
		ENSG00000048740
		ENSG00000121904
		ENSG00000197345
		ENSG00000136261
		ENSG00000253819
		ENSG00000140988
		ENSG00000144749
		ENSG00000213130
		ENSG00000046889
		ENSG00000232888
		ENSG00000133083
		ENSG00000180447
		ENSG00000250644
		ENSG00000177311
		ENSG00000166046
		ENSG00000101384
		ENSG00000112624
		ENSG00000160211
		ENSG00000172757
		ENSG00000178773
		ENSG00000109654
		ENSG00000267022
		ENSG00000127152
		ENSG00000149218
		ENSG00000152818
		ENSG00000080503
		ENSG00000163453
		ENSG00000072840
		ENSG00000169504
		ENSG00000144278
		ENSG00000227827
		ENSG00000165891
		ENSG00000167996
		ENSG00000178385
		ENSG00000064687
		ENSG00000136720
		ENSG00000180543
		ENSG00000131435
		ENSG00000288681
		ENSG00000168214
		ENSG00000119681
		ENSG00000152223
		ENSG00000273003
		ENSG00000196935
		ENSG00000103202
		ENSG00000235770
		ENSG00000117318
		ENSG00000145715
		ENSG00000157214
		ENSG00000010818
		ENSG00000176014
		ENSG00000130150
		ENSG00000069122
		ENSG00000196295
		ENSG00000138688
		ENSG00000058085
		ENSG00000198796
		ENSG00000151623
		ENSG00000205923
		ENSG00000123094
		ENSG00000111962
		ENSG00000163661
		ENSG00000196581
		ENSG00000107863
		ENSG00000188191
		ENSG00000237931
		ENSG00000119632
		ENSG00000179271
		ENSG00000103145
		ENSG00000189159
		ENSG00000125354
		ENSG00000103479
		ENSG00000267199
		ENSG00000188641
		ENSG00000005471
		ENSG00000131016
		ENSG00000079215
		ENSG00000137203
		ENSG00000269711
		ENSG00000125995
		ENSG00000120690
		ENSG00000168300
		ENSG00000067113
		ENSG00000197852
		ENSG00000103175
		ENSG00000140511
		ENSG00000101220
		ENSG00000075618
		ENSG00000166833
		ENSG00000138378
		ENSG00000145147
		ENSG00000010610
		ENSG00000143341
		ENSG00000168743
		ENSG00000143801
		ENSG00000143631
		ENSG00000142910
		ENSG00000121068
		ENSG00000121281
		ENSG00000132688
DLD	228	ENSG00000069011
		ENSG00000259091
		ENSG00000116191
		ENSG00000057019
		ENSG00000069431
		ENSG00000113739
		ENSG00000119630
		ENSG00000176597
		ENSG00000254221
		ENSG00000175879
		ENSG00000138675
		ENSG00000288710
		ENSG00000183793
		ENSG00000133110
		ENSG00000169760
		ENSG00000253485
		ENSG00000099864
		ENSG00000167641
		ENSG00000198692
		ENSG00000170485
		ENSG00000147475
		ENSG00000155962
		ENSG00000167157
		ENSG00000106070
		ENSG00000153885
		ENSG00000166278
		ENSG00000155465
		ENSG00000082397
		ENSG00000176046
		ENSG00000115963
		ENSG00000121898
		ENSG00000178878
		ENSG00000285238
		ENSG00000215472
		ENSG00000164070
		ENSG00000144959
		ENSG00000118971
		ENSG00000110619
		ENSG00000075340
		ENSG00000106546
		ENSG00000169946
		ENSG00000262903
		ENSG00000128272
		ENSG00000134684
		ENSG00000240386
		ENSG00000176595
		ENSG00000080573
		ENSG00000157617
		ENSG00000161381
		ENSG00000272410
		ENSG00000149292
		ENSG00000170775
		ENSG00000198363
		ENSG00000070669
		ENSG00000230916
		ENSG00000147852
		ENSG00000135218
		ENSG00000144785
		ENSG00000185070
		ENSG00000157766
		ENSG00000172216
		ENSG00000247516
		ENSG00000111341
		ENSG00000172137
		ENSG00000159217
		ENSG00000169851
		ENSG00000110203
		ENSG00000066279
		ENSG00000181788
		ENSG00000041353
		ENSG00000140931
		ENSG00000284879
		ENSG00000125430
		ENSG00000187634
		ENSG00000286219
		ENSG00000085719
		ENSG00000204308
		ENSG00000270299
		ENSG00000180818
		ENSG00000279364
		ENSG00000262902
		ENSG00000164107
		ENSG00000163207
		ENSG00000120549
		ENSG00000182481
		ENSG00000157514
		ENSG00000253846
		ENSG00000148677
		ENSG00000115902
		ENSG00000172201
		ENSG00000101463
		ENSG00000100311
		ENSG00000119139
		ENSG00000145349
		ENSG00000185697
		ENSG00000106772
		ENSG00000010278
		ENSG00000264343
		ENSG00000181381
		ENSG00000156466
		ENSG00000130635
		ENSG00000237550
		ENSG00000010404
		ENSG00000175899
		ENSG00000110025
		ENSG00000174945
		ENSG00000091490
		ENSG00000111057
		ENSG00000012817
		ENSG00000270181
		ENSG00000112414
		ENSG00000160408
		ENSG00000242288
		ENSG00000113407
		ENSG00000181751
		ENSG00000211448
		ENSG00000187840
		ENSG00000109586
		ENSG00000197632
		ENSG00000107731
		ENSG00000070961
		ENSG00000224032
		ENSG00000079257
		ENSG00000134594
		ENSG00000013293
		ENSG00000148634
		ENSG00000204131
		ENSG00000145780
		ENSG00000137845
		ENSG00000146197
		ENSG00000128709
		ENSG00000100889
		ENSG00000197728
		ENSG00000147027
		ENSG00000167642
		ENSG00000111913
		ENSG00000135324
		ENSG00000065717
		ENSG00000236111
		ENSG00000108821
		ENSG00000250320
		ENSG00000244687
		ENSG00000112378
		ENSG00000139874
		ENSG00000183439
		ENSG00000154188
		ENSG00000116005
		ENSG00000175701
		ENSG00000128266
		ENSG00000104177
		ENSG00000048392
		ENSG00000271793
		ENSG00000168003
		ENSG00000074181
		ENSG00000229807
		ENSG00000106483
		ENSG00000067048
		ENSG00000092621
		ENSG00000143575
		ENSG00000087589
		ENSG00000253537
		ENSG00000108947
		ENSG00000051108
		ENSG00000105664
		ENSG00000135069
		ENSG00000138434
		ENSG00000114374
		ENSG00000254870
		ENSG00000031698
		ENSG00000171617
		ENSG00000184139
		ENSG00000178761
		ENSG00000205221
		ENSG00000183010
		ENSG00000113356
		ENSG00000274276
		ENSG00000141449
		ENSG00000285976
		ENSG00000163536
		ENSG00000180353
		ENSG00000159733
		ENSG00000135480
		ENSG00000101825
		ENSG00000154277
		ENSG00000183889
		ENSG00000289027
		ENSG00000288781
		ENSG00000152784
		ENSG00000160200
		ENSG00000106105
		ENSG00000286019
		ENSG00000101255
		ENSG00000099875
		ENSG00000228218
		ENSG00000143013
		ENSG00000138735
		ENSG00000026559
		ENSG00000121236
		ENSG00000171451
		ENSG00000156453
		ENSG00000144218
		ENSG00000196756
		ENSG00000151914
		ENSG00000138347
		ENSG00000255730
		ENSG00000158008
		ENSG00000173812
		ENSG00000182199
		ENSG00000140105
		ENSG00000224892
		ENSG00000258790
		ENSG00000273748
		ENSG00000138376
		ENSG00000134352
		ENSG00000143387
		ENSG00000177600
		ENSG00000140044
		ENSG00000133216
		ENSG00000130766
		ENSG00000149380
		ENSG00000138131
		ENSG00000127952
		ENSG00000223749
		ENSG00000243244
		ENSG00000176170
		ENSG00000284526
		ENSG00000132640
		ENSG00000149257
