# Supplementary material for: In depth profiling of dihydrolipoamide dehydrogenase deficiency in primary patients fibroblasts reveals metabolic reprogramming secondary to mitochondrial dysfunction
Source: Mol Genet Metab Rep. 2024 Dec 16;42:101172. doi: 10.1016/j.ymgmr.2024.101172 (PMC11719413; doi:10.1016/j.ymgmr.2024.101172)
Supplement: Supplementary material 10 — Supplementary Table 4 [file mmc10.xlsx]

## Sheet: group3
	ENSEMBL	genes	cluster	ENTREZID	SYMBOL	GENENAME
1	ENSG00000112562	ENSG00000112562	3	64094	SMOC2	SPARC related modular calcium binding 2
2	ENSG00000256618	ENSG00000256618	3	NA	NA	NA
3	ENSG00000137809	ENSG00000137809	3	22801	ITGA11	integrin subunit alpha 11
4	ENSG00000164932	ENSG00000164932	3	115908	CTHRC1	collagen triple helix repeat containing 1
5	ENSG00000167244	ENSG00000167244	3	3481	IGF2	insulin like growth factor 2
6	ENSG00000128165	ENSG00000128165	3	79924	ADM2	adrenomedullin 2
7	ENSG00000082397	ENSG00000082397	3	23136	EPB41L3	erythrocyte membrane protein band 4.1 like 3
8	ENSG00000148677	ENSG00000148677	3	27063	ANKRD1	ankyrin repeat domain 1
9	ENSG00000196562	ENSG00000196562	3	55959	SULF2	sulfatase 2
10	ENSG00000166016	ENSG00000166016	3	25841	ABTB2	ankyrin repeat and BTB domain containing 2
11	ENSG00000145681	ENSG00000145681	3	1404	HAPLN1	hyaluronan and proteoglycan link protein 1
12	ENSG00000267199	ENSG00000267199	3	NA	NA	NA
13	ENSG00000111371	ENSG00000111371	3	81539	SLC38A1	solute carrier family 38 member 1
14	ENSG00000118971	ENSG00000118971	3	894	CCND2	cyclin D2
15	ENSG00000274276	ENSG00000274276	3	102724560	LOC102724560	cystathionine beta-synthase like
16	ENSG00000287853	ENSG00000287853	3	NA	NA	NA
17	ENSG00000176046	ENSG00000176046	3	26471	NUPR1	nuclear protein 1, transcriptional regulator
18	ENSG00000165617	ENSG00000165617	3	51339	DACT1	dishevelled binding antagonist of beta catenin 1
19	ENSG00000164176	ENSG00000164176	3	10085	EDIL3	EGF like repeats and discoidin domains 3
20	ENSG00000092621	ENSG00000092621	3	26227	PHGDH	phosphoglycerate dehydrogenase
21	ENSG00000206190	ENSG00000206190	3	57194	ATP10A	ATPase phospholipid transporting 10A (putative)
22	ENSG00000160200	ENSG00000160200	3	875	CBS	cystathionine beta-synthase
23	ENSG00000160200	ENSG00000160200	3	102724560	LOC102724560	cystathionine beta-synthase like
24	ENSG00000065717	ENSG00000065717	3	7089	TLE2	TLE family member 2, transcriptional corepressor
25	ENSG00000166482	ENSG00000166482	3	4239	MFAP4	microfibril associated protein 4
26	ENSG00000105856	ENSG00000105856	3	26959	HBP1	HMG-box transcription factor 1
27	ENSG00000130766	ENSG00000130766	3	83667	SESN2	sestrin 2
28	ENSG00000167641	ENSG00000167641	3	94274	PPP1R14A	protein phosphatase 1 regulatory inhibitor subunit 14A
29	ENSG00000256045	ENSG00000256045	3	NA	NA	NA
30	ENSG00000247516	ENSG00000247516	3	100505738	MIR4458HG	MIR4458 host gene
31	ENSG00000272410	ENSG00000272410	3	NA	NA	NA
32	ENSG00000172137	ENSG00000172137	3	794	CALB2	calbindin 2
33	ENSG00000289027	ENSG00000289027	3	NA	NA	NA
34	ENSG00000100889	ENSG00000100889	3	5106	PCK2	phosphoenolpyruvate carboxykinase 2, mitochondrial
35	ENSG00000198759	ENSG00000198759	3	25975	EGFL6	EGF like domain multiple 6
36	ENSG00000104081	ENSG00000104081	3	90427	BMF	Bcl2 modifying factor
37	ENSG00000156453	ENSG00000156453	3	5097	PCDH1	protocadherin 1
38	ENSG00000186281	ENSG00000186281	3	150763	GPAT2	glycerol-3-phosphate acyltransferase 2, mitochondrial
39	ENSG00000196517	ENSG00000196517	3	6536	SLC6A9	solute carrier family 6 member 9
40	ENSG00000158008	ENSG00000158008	3	2134	EXTL1	exostosin like glycosyltransferase 1
41	ENSG00000099875	ENSG00000099875	3	2872	MKNK2	MAPK interacting serine/threonine kinase 2
42	ENSG00000101255	ENSG00000101255	3	57761	TRIB3	tribbles pseudokinase 3
43	ENSG00000185950	ENSG00000185950	3	8660	IRS2	insulin receptor substrate 2
44	ENSG00000154721	ENSG00000154721	3	58494	JAM2	junctional adhesion molecule 2
45	ENSG00000166396	ENSG00000166396	3	8710	SERPINB7	serpin family B member 7
46	ENSG00000070669	ENSG00000070669	3	440	ASNS	asparagine synthetase (glutamine-hydrolyzing)
47	ENSG00000105664	ENSG00000105664	3	1311	COMP	cartilage oligomeric matrix protein
48	ENSG00000182985	ENSG00000182985	3	23705	CADM1	cell adhesion molecule 1
49	ENSG00000125430	ENSG00000125430	3	9953	HS3ST3B1	heparan sulfate-glucosamine 3-sulfotransferase 3B1
50	ENSG00000138639	ENSG00000138639	3	83478	ARHGAP24	Rho GTPase activating protein 24
51	ENSG00000253846	ENSG00000253846	3	56106	PCDHGA10	protocadherin gamma subfamily A, 10
52	ENSG00000183793	ENSG00000183793	3	100288332	NPIPA5	nuclear pore complex interacting protein family member A5
53	ENSG00000025708	ENSG00000025708	3	1890	TYMP	thymidine phosphorylase
54	ENSG00000110025	ENSG00000110025	3	29907	SNX15	sorting nexin 15
55	ENSG00000167642	ENSG00000167642	3	10653	SPINT2	serine peptidase inhibitor, Kunitz type 2
56	ENSG00000140105	ENSG00000140105	3	7453	WARS1	tryptophanyl-tRNA synthetase 1
57	ENSG00000159733	ENSG00000159733	3	57732	ZFYVE28	zinc finger FYVE-type containing 28
58	ENSG00000135069	ENSG00000135069	3	29968	PSAT1	phosphoserine aminotransferase 1
59	ENSG00000170485	ENSG00000170485	3	4862	NPAS2	neuronal PAS domain protein 2
60	ENSG00000106070	ENSG00000106070	3	2887	GRB10	growth factor receptor bound protein 10
61	ENSG00000157514	ENSG00000157514	3	1831	TSC22D3	TSC22 domain family member 3
62	ENSG00000183889	ENSG00000183889	3	NA	NA	NA
63	ENSG00000168003	ENSG00000168003	3	6520	SLC3A2	solute carrier family 3 member 2
64	ENSG00000101825	ENSG00000101825	3	25878	MXRA5	matrix remodeling associated 5
65	ENSG00000155465	ENSG00000155465	3	9056	SLC7A7	solute carrier family 7 member 7
66	ENSG00000161381	ENSG00000161381	3	57125	PLXDC1	plexin domain containing 1
67	ENSG00000178878	ENSG00000178878	3	81575	APOLD1	apolipoprotein L domain containing 1
68	ENSG00000149380	ENSG00000149380	3	283208	P4HA3	prolyl 4-hydroxylase subunit alpha 3
69	ENSG00000106538	ENSG00000106538	3	5919	RARRES2	retinoic acid receptor responder 2
70	ENSG00000147852	ENSG00000147852	3	7436	VLDLR	very low density lipoprotein receptor
71	ENSG00000145244	ENSG00000145244	3	10699	CORIN	corin, serine peptidase
72	ENSG00000175879	ENSG00000175879	3	3234	HOXD8	homeobox D8
73	ENSG00000173812	ENSG00000173812	3	10209	EIF1	eukaryotic translation initiation factor 1
74	ENSG00000184139	ENSG00000184139	3	100271209	RPL7AP28	ribosomal protein L7a pseudogene 28
75	ENSG00000288710	ENSG00000288710	3	NA	NA	NA
76	ENSG00000140931	ENSG00000140931	3	123920	CMTM3	CKLF like MARVEL transmembrane domain containing 3
77	ENSG00000140044	ENSG00000140044	3	122953	JDP2	Jun dimerization protein 2
78	ENSG00000160255	ENSG00000160255	3	3689	ITGB2	integrin subunit beta 2
79	ENSG00000236111	ENSG00000236111	3	440587	RPL6P1	ribosomal protein L6 pseudogene 1
80	ENSG00000182199	ENSG00000182199	3	6472	SHMT2	serine hydroxymethyltransferase 2
81	ENSG00000185437	ENSG00000185437	3	6450	SH3BGR	SH3 domain binding glutamate rich protein
82	ENSG00000138131	ENSG00000138131	3	84171	LOXL4	lysyl oxidase like 4
83	ENSG00000106105	ENSG00000106105	3	2617	GARS1	glycyl-tRNA synthetase 1
84	ENSG00000174945	ENSG00000174945	3	155185	AMZ1	archaelysin family metallopeptidase 1
85	ENSG00000051108	ENSG00000051108	3	9709	HERPUD1	homocysteine inducible ER protein with ubiquitin like domain 1
86	ENSG00000088756	ENSG00000088756	3	79822	ARHGAP28	Rho GTPase activating protein 28
87	ENSG00000134247	ENSG00000134247	3	5738	PTGFRN	prostaglandin F2 receptor inhibitor
88	ENSG00000204131	ENSG00000204131	3	340527	NHSL2	NHS like 2
89	ENSG00000152580	ENSG00000152580	3	285313	IGSF10	immunoglobulin superfamily member 10

## Sheet: group4
	ENSEMBL	genes	cluster	ENTREZID	SYMBOL	GENENAME
1	ENSG00000261771	ENSG00000261771	4	100533483	DNAAF4-CCPG1	DNAAF4-CCPG1 readthrough (NMD candidate)
2	ENSG00000262664	ENSG00000262664	4	124641	OVCA2	OVCA2 serine hydrolase domain containing
3	ENSG00000062582	ENSG00000062582	4	64951	MRPS24	mitochondrial ribosomal protein S24
4	ENSG00000168765	ENSG00000168765	4	2948	GSTM4	glutathione S-transferase mu 4
5	ENSG00000143028	ENSG00000143028	4	284612	SYPL2	synaptophysin like 2
6	ENSG00000034053	ENSG00000034053	4	321	APBA2	amyloid beta precursor protein binding family A member 2
7	ENSG00000286190	ENSG00000286190	4	728392	LOC728392	uncharacterized LOC728392
8	ENSG00000138347	ENSG00000138347	4	84665	MYPN	myopalladin
9	ENSG00000256966	ENSG00000256966	4	NA	NA	NA
10	ENSG00000011052	ENSG00000011052	4	654364	NME1-NME2	NME1-NME2 readthrough
11	ENSG00000132170	ENSG00000132170	4	5468	PPARG	peroxisome proliferator activated receptor gamma
12	ENSG00000286019	ENSG00000286019	4	100996763	NOTCH2NLB	notch 2 N-terminal like B
13	ENSG00000182481	ENSG00000182481	4	3838	KPNA2	karyopherin subunit alpha 2
14	ENSG00000134352	ENSG00000134352	4	3572	IL6ST	interleukin 6 cytokine family signal transducer
15	ENSG00000164070	ENSG00000164070	4	22824	HSPA4L	heat shock protein family A (Hsp70) member 4 like
16	ENSG00000144712	ENSG00000144712	4	23066	CAND2	cullin associated and neddylation dissociated 2 (putative)
17	ENSG00000138675	ENSG00000138675	4	2250	FGF5	fibroblast growth factor 5
18	ENSG00000101384	ENSG00000101384	4	182	JAG1	jagged canonical Notch ligand 1
19	ENSG00000166949	ENSG00000166949	4	4088	SMAD3	SMAD family member 3
20	ENSG00000178773	ENSG00000178773	4	27132	CPNE7	copine 7
21	ENSG00000123485	ENSG00000123485	4	55355	HJURP	Holliday junction recognition protein
22	ENSG00000185070	ENSG00000185070	4	23768	FLRT2	fibronectin leucine rich transmembrane protein 2

## Sheet: group5
	ENSEMBL	genes	cluster	ENTREZID	SYMBOL	GENENAME
1	ENSG00000145423	ENSG00000145423	5	6423	SFRP2	secreted frizzled related protein 2
2	ENSG00000117586	ENSG00000117586	5	7292	TNFSF4	TNF superfamily member 4
3	ENSG00000078725	ENSG00000078725	5	1620	BRINP1	BMP/retinoic acid inducible neural specific 1
4	ENSG00000262481	ENSG00000262481	5	NA	NA	NA
5	ENSG00000147642	ENSG00000147642	5	55638	SYBU	syntabulin
6	ENSG00000143341	ENSG00000143341	5	83872	HMCN1	hemicentin 1
7	ENSG00000104415	ENSG00000104415	5	8840	CCN4	cellular communication network factor 4
8	ENSG00000076716	ENSG00000076716	5	2239	GPC4	glypican 4
9	ENSG00000156804	ENSG00000156804	5	114907	FBXO32	F-box protein 32
10	ENSG00000204103	ENSG00000204103	5	9935	MAFB	MAF bZIP transcription factor B
11	ENSG00000262576	ENSG00000262576	5	56111	PCDHGA4	protocadherin gamma subfamily A, 4
12	ENSG00000135842	ENSG00000135842	5	116496	NIBAN1	niban apoptosis regulator 1
13	ENSG00000123500	ENSG00000123500	5	1300	COL10A1	collagen type X alpha 1 chain
14	ENSG00000122870	ENSG00000122870	5	80114	BICC1	BicC family RNA binding protein 1
15	ENSG00000162706	ENSG00000162706	5	57863	CADM3	cell adhesion molecule 3
16	ENSG00000176435	ENSG00000176435	5	161198	CLEC14A	C-type lectin domain containing 14A
17	ENSG00000204291	ENSG00000204291	5	1306	COL15A1	collagen type XV alpha 1 chain
18	ENSG00000184985	ENSG00000184985	5	57537	SORCS2	sortilin related VPS10 domain containing receptor 2
19	ENSG00000001561	ENSG00000001561	5	22875	ENPP4	ectonucleotide pyrophosphatase/phosphodiesterase 4
20	ENSG00000155011	ENSG00000155011	5	27123	DKK2	dickkopf WNT signaling pathway inhibitor 2
21	ENSG00000154608	ENSG00000154608	5	NA	NA	NA
22	ENSG00000058085	ENSG00000058085	5	3918	LAMC2	laminin subunit gamma 2
23	ENSG00000079215	ENSG00000079215	5	6507	SLC1A3	solute carrier family 1 member 3
24	ENSG00000180447	ENSG00000180447	5	2619	GAS1	growth arrest specific 1
25	ENSG00000143702	ENSG00000143702	5	9859	CEP170	centrosomal protein 170
26	ENSG00000143702	ENSG00000143702	5	645455	CEP170P1	centrosomal protein 170 pseudogene 1
27	ENSG00000171812	ENSG00000171812	5	1296	COL8A2	collagen type VIII alpha 2 chain
28	ENSG00000082196	ENSG00000082196	5	114899	C1QTNF3	C1q and TNF related 3
29	ENSG00000169604	ENSG00000169604	5	84168	ANTXR1	ANTXR cell adhesion molecule 1
30	ENSG00000119681	ENSG00000119681	5	4053	LTBP2	latent transforming growth factor beta binding protein 2
31	ENSG00000175155	ENSG00000175155	5	388403	YPEL2	yippee like 2
32	ENSG00000151892	ENSG00000151892	5	2674	GFRA1	GDNF family receptor alpha 1
33	ENSG00000106823	ENSG00000106823	5	1842	ECM2	extracellular matrix protein 2
34	ENSG00000260916	ENSG00000260916	5	9236	CCPG1	cell cycle progression 1
35	ENSG00000134569	ENSG00000134569	5	4038	LRP4	LDL receptor related protein 4
36	ENSG00000157654	ENSG00000157654	5	445815	PALM2AKAP2	PALM2 and AKAP2 fusion
37	ENSG00000182240	ENSG00000182240	5	25825	BACE2	beta-secretase 2
38	ENSG00000198796	ENSG00000198796	5	115701	ALPK2	alpha kinase 2
39	ENSG00000253819	ENSG00000253819	5	NA	NA	NA
40	ENSG00000168743	ENSG00000168743	5	255743	NPNT	nephronectin
41	ENSG00000168621	ENSG00000168621	5	2668	GDNF	glial cell derived neurotrophic factor
42	ENSG00000168214	ENSG00000168214	5	3516	RBPJ	recombination signal binding protein for immunoglobulin kappa J region
43	ENSG00000103479	ENSG00000103479	5	5934	RBL2	RB transcriptional corepressor like 2
44	ENSG00000131018	ENSG00000131018	5	23345	SYNE1	spectrin repeat containing nuclear envelope protein 1
45	ENSG00000143631	ENSG00000143631	5	2312	FLG	filaggrin
46	ENSG00000168300	ENSG00000168300	5	115294	PCMTD1	protein-L-isoaspartate (D-aspartate) O-methyltransferase domain containing 1
47	ENSG00000054282	ENSG00000054282	5	10806	SDCCAG8	SHH signaling and ciliogenesis regulator SDCCAG8
48	ENSG00000147162	ENSG00000147162	5	8473	OGT	O-linked N-acetylglucosamine (GlcNAc) transferase
49	ENSG00000046889	ENSG00000046889	5	80243	PREX2	phosphatidylinositol-3,4,5-trisphosphate dependent Rac exchange factor 2
50	ENSG00000272841	ENSG00000272841	5	117981787	MAP3K4-AS1	MAP3K4 antisense RNA 1
51	ENSG00000151623	ENSG00000151623	5	4306	NR3C2	nuclear receptor subfamily 3 group C member 2
52	ENSG00000182667	ENSG00000182667	5	50863	NTM	neurotrimin
53	ENSG00000169926	ENSG00000169926	5	51621	KLF13	KLF transcription factor 13
54	ENSG00000205923	ENSG00000205923	5	752014	CEMP1	cementum protein 1
55	ENSG00000111962	ENSG00000111962	5	10090	UST	uronyl 2-sulfotransferase
56	ENSG00000166046	ENSG00000166046	5	255394	TCP11L2	t-complex 11 like 2
57	ENSG00000140526	ENSG00000140526	5	11057	ABHD2	abhydrolase domain containing 2, acylglycerol lipase
58	ENSG00000005471	ENSG00000005471	5	5244	ABCB4	ATP binding cassette subfamily B member 4
59	ENSG00000121904	ENSG00000121904	5	114784	CSMD2	CUB and Sushi multiple domains 2
60	ENSG00000125354	ENSG00000125354	5	23157	SEPTIN6	septin 6
61	ENSG00000235770	ENSG00000235770	5	646324	LINC00607	long intergenic non-protein coding RNA 607
62	ENSG00000174564	ENSG00000174564	5	53833	IL20RB	interleukin 20 receptor subunit beta
63	ENSG00000232177	ENSG00000232177	5	100873254	MTND4P24	MT-ND4 pseudogene 24

## Sheet: group7
	ENSEMBL	genes	cluster	ENTREZID	SYMBOL	GENENAME
1	ENSG00000232888	ENSG00000232888	7	727826	RPS11P5	ribosomal protein S11 pseudogene 5
2	ENSG00000125534	ENSG00000125534	7	79144	PPDPF	pancreatic progenitor cell differentiation and proliferation factor
3	ENSG00000181649	ENSG00000181649	7	7262	PHLDA2	pleckstrin homology like domain family A member 2
4	ENSG00000176014	ENSG00000176014	7	84617	TUBB6	tubulin beta 6 class V
5	ENSG00000269711	ENSG00000269711	7	NA	NA	NA
6	ENSG00000136720	ENSG00000136720	7	9394	HS6ST1	heparan sulfate 6-O-sulfotransferase 1
7	ENSG00000143106	ENSG00000143106	7	5686	PSMA5	proteasome 20S subunit alpha 5
8	ENSG00000121068	ENSG00000121068	7	6909	TBX2	T-box transcription factor 2
9	ENSG00000188486	ENSG00000188486	7	3014	H2AX	H2A.X variant histone
10	ENSG00000154096	ENSG00000154096	7	7070	THY1	Thy-1 cell surface antigen
11	ENSG00000075618	ENSG00000075618	7	6624	FSCN1	fascin actin-bundling protein 1
12	ENSG00000138378	ENSG00000138378	7	6775	STAT4	signal transducer and activator of transcription 4
13	ENSG00000126005	ENSG00000126005	7	101410538	MMP24OS	MMP24 opposite strand
14	ENSG00000010610	ENSG00000010610	7	920	CD4	CD4 molecule
15	ENSG00000110492	ENSG00000110492	7	4192	MDK	midkine
16	ENSG00000167900	ENSG00000167900	7	7083	TK1	thymidine kinase 1
17	ENSG00000172757	ENSG00000172757	7	1072	CFL1	cofilin 1
18	ENSG00000187608	ENSG00000187608	7	9636	ISG15	ISG15 ubiquitin like modifier
19	ENSG00000115541	ENSG00000115541	7	3336	HSPE1	heat shock protein family E (Hsp10) member 1

## Sheet: group10
	ENSEMBL	genes	cluster	ENTREZID	SYMBOL	GENENAME
1	ENSG00000001630	ENSG00000001630	10	1595	CYP51A1	cytochrome P450 family 51 subfamily A member 1
2	ENSG00000258790	ENSG00000258790	10	9692	PRORP	protein only RNase P catalytic subunit
3	ENSG00000121769	ENSG00000121769	10	2170	FABP3	fatty acid binding protein 3
4	ENSG00000112378	ENSG00000112378	10	64065	PERP	p53 apoptosis effector related to PMP22
5	ENSG00000010278	ENSG00000010278	10	928	CD9	CD9 molecule
6	ENSG00000213694	ENSG00000213694	10	1903	S1PR3	sphingosine-1-phosphate receptor 3
7	ENSG00000163661	ENSG00000163661	10	5806	PTX3	pentraxin 3
8	ENSG00000149218	ENSG00000149218	10	23052	ENDOD1	endonuclease domain containing 1
9	ENSG00000103485	ENSG00000103485	10	23475	QPRT	quinolinate phosphoribosyltransferase
10	ENSG00000115963	ENSG00000115963	10	390	RND3	Rho family GTPase 3
11	ENSG00000176692	ENSG00000176692	10	2303	FOXC2	forkhead box C2
12	ENSG00000074527	ENSG00000074527	10	59277	NTN4	netrin 4
13	ENSG00000063660	ENSG00000063660	10	2817	GPC1	glypican 1
14	ENSG00000113578	ENSG00000113578	10	2246	FGF1	fibroblast growth factor 1
15	ENSG00000214357	ENSG00000214357	10	54492	NEURL1B	neuralized E3 ubiquitin protein ligase 1B
16	ENSG00000137203	ENSG00000137203	10	7020	TFAP2A	transcription factor AP-2 alpha
17	ENSG00000288781	ENSG00000288781	10	105377378	LOC105377378	uncharacterized LOC105377378
18	ENSG00000067113	ENSG00000067113	10	8611	PLPP1	phospholipid phosphatase 1
19	ENSG00000162614	ENSG00000162614	10	91624	NEXN	nexilin F-actin binding protein
20	ENSG00000145349	ENSG00000145349	10	817	CAMK2D	calcium/calmodulin dependent protein kinase II delta
21	ENSG00000143801	ENSG00000143801	10	5664	PSEN2	presenilin 2
22	ENSG00000102466	ENSG00000102466	10	2259	FGF14	fibroblast growth factor 14
23	ENSG00000105290	ENSG00000105290	10	333	APLP1	amyloid beta precursor like protein 1
24	ENSG00000110203	ENSG00000110203	10	2352	FOLR3	folate receptor gamma
25	ENSG00000128266	ENSG00000128266	10	2781	GNAZ	G protein subunit alpha z
