# Supplementary material for: In depth profiling of dihydrolipoamide dehydrogenase deficiency in primary patients fibroblasts reveals metabolic reprogramming secondary to mitochondrial dysfunction
Source: Mol Genet Metab Rep. 2024 Dec 16;42:101172. doi: 10.1016/j.ymgmr.2024.101172 (PMC11719413; doi:10.1016/j.ymgmr.2024.101172)
Supplement: Supplementary material 11 — Supplementary Table 5 [file mmc11.xlsx]

## Sheet: supplementary_table_5
sample_id	sample_type	Carnitine	Acetylcarnitine	Propionylcarnitine	Malonylcarnitine	Hydroxypropionylcarnitine	Propenoylcarnitine	Butyrylcarnitine	Butenylcarnitine	Valerylcarnitine	Glutarylcarnitine	3-Methylglutarylcarnitine	Hydroxyvalerylcarnitine	Tiglylcarnitine	Glutaconylcarnitine	Hexanoylcarnitine	2-Hexenoylcarnitine	O-pimeloylcarnitine	Octanoylcarnitine	Nonaylcarnitine	Decanoylcarnitine	9-Decenoylcarnitine	(2E,4Z)-decadienoylcarnitine	Dodecanoylcarnitine	Dodecanedioylcarnitine	Dodecenoylcarnitine	Tetradecanoylcarnitine	Tetradecenoylcarnitine	Hydroxytetradecenoylcarnitine	Tetradecadienoylcarnitine	Hydroxytetradecadienoylcarnitine	Hexadecanoylcarnitine	Hydroxyhexadecanoylcarnitine	Hexadecenoylcarnitine	Hydroxyhexadecenoylcarnitine	Hexadecadienoylcarnitine	Hydroxyhexadecadienoylcarnitine	Octadecanoylcarnitine	Octadecenoylcarnitine	Hydroxyoctadecenoylcarnitine	Octadecadienylcarnitine	Ala	Arg	Asn	Asp	Cit	Glutamine	Glu	Gly
75858	Gsd1a	0.878877	1	0.94697	0.970213	0.777778	0.637681	1	0.988636	0.90625	0.941176	1	0.918367	1	0.933333	0.632353	0.676056	0.800866	0.859848	0.643885	0.591156	0.669725	0.698842	0.839228	0.861446	0.701754	0.9447	0.707547	0.843318	0.738636	0.664948	0.692771	0.683386	0.962025	0.707602	0.51	0.780488	0.890625	0.784946	0.859504	0.78022	0.780488	0.964578	1	0.902244	0.75	0.971831	0.721254	1
361	Gsd1a	0.778434	0.945549	0.888889	0.893617	0.833333	0.84058	0.782051	0.954545	0.765625	0.823529	0.709924	0.965986	0.89313	1	0.720588	0.830986	1	0.971591	0.669065	0.829932	0.825688	0.822394	0.88746	0.893574	0.666667	0.864055	0.962264	0.829493	0.954545	0.902062	0.795181	0.758621	0.949367	0.754386	0.69	0.95122	0.773438	0.822581	0.818182	0.78022	1	0.866485	0.65625	1	1	0.892019	0.700348	0.936451
53273	DLDD	1	0.988636	1	1	1	1	0.863248	1	1	0.89916	0.767176	1	0.862595	0.988235	0.779412	1	0.943723	1	1	1	1	1	1	0.973896	1	1	0.933962	1	1	1	1	1	1	1	1	1	1	0.774194	0.92011	0.857143	0.921951	1	0.571875	0.952885	0.870879	1	0.763066	0.994604
17507	HC	0.799114	0.840909	0.746212	0.6	0.736111	0.826087	0.730769	0.920455	0.609375	0.789916	0.830789	0.818594	0.727735	0.705882	0.522059	0.816901	0.839827	0.77178	0.546763	0.717914	0.614679	0.683398	0.762058	0.797189	0.692982	0.843318	0.707547	0.769585	0.780303	0.670103	0.620482	0.570533	0.822785	0.769981	0.656667	0.731707	0.664062	0.752688	0.61157	0.516484	0.891057	0.847411	0.804688	0.897115	0.787088	0.84507	1	0.868705
38	HC	0.791728	0.839489	0.768939	0.931915	0.944444	0.531401	0.84188	0.965909	0.804688	1	0.774809	0.748299	0.78626	0.792157	1	0.929577	0.878788	0.863636	0.661871	0.816327	0.733945	0.733591	0.96463	0.891566	0.868421	0.887097	1	0.801843	0.852273	0.768041	0.710843	0.742947	0.924051	0.80117	0.84	0.926829	0.890625	1	0.85124	1	0.82439	0.874659	0.73125	0.827885	0.840659	0.920188	0.919861	0.832734
498	HC	0.802068	0.855587	0.852273	0.740426	0.819444	0.768116	0.923077	0.954545	0.875	0.915966	0.79771	0.795918	0.832061	0.741176	0.772059	0.929577	0.965368	0.920455	0.715827	0.809524	0.853211	0.800515	0.906752	1	0.77193	0.841014	0.801887	0.834101	0.852273	0.783505	0.813253	0.931034	0.822785	0.912281	0.7	0.865854	0.75	0.860215	1	0.758242	0.839024	0.900999	0.675	0.922115	0.901099	0.995305	0.756098	0.881295
[truncated: 131 more columns]
